# Supplementary material for: Active and latent tuberculosis among inmates in La Esperanza prison in Guaduas, Colombia
Source: PLoS One. 2019 Jan 25;14(1):e0209895. doi: 10.1371/journal.pone.0209895 (PMC6347203; doi:10.1371/journal.pone.0209895)
Supplement: S1 Dataset — (XLSX) [file pone.0209895.s003.xlsx]

## Sheet: Sheet1
ID numer	Age (years)	Age (years) category	incarceration time (months)	incarceration time (years) category	History of prior incarceration	Have you had cough of any duration recently?	How many days in a row does this cough take?	The cough is accompanied by phlegm, catarrh, or expectoration?	How many days in a row does this cough take?	What is the color of phlegm or expectoration?	Did the phlegm or expectoration have blood?	Do you have or have you had any contact with someone diagnosed with tuberculosis?	Is the contact or was it with an inmate inside the jail?	Is the contact or was it with a visitor (family member or in community)?	Have you ever suffered of tuberculosis?	How long was that (months)	Have you been tested for HIV?	What was the result of the HIV test?	Prueba de VIH (Sec. Salud C/marca)	Resultado de la prueba VIH (Sec. Salud C/marca)	Diagnosis of Respiratory Symptom	TB case detected in the study	Tuberculin Skin TEST (TST) application	TST result	Do you smoke cigarettes or tobacco?	How often do you smoke during the week?	Do you consume or have you used psychoactive substances?	Marihuana	cocaine	heroine	glu	Bazuco	inhalants	Injectables	Have you had or do you have cancer?	Have you had any organ transplant?	Do you have diabetes Mellitus?	Have you had rheumatoid arthritis?	Have you had LUPUS?	Have you had a gastrectomy?	Have you had or do you have pneumonia?	Fever	Weight loss	Night sweats	Adynamia and Asthenia	HEMATURIA	Hemoptysis	BCG scar	Signs of respiratory distress (tachypnea, runs, cyanosis, etc ...)
1	63	4	16	1	0	1	60	1	60	yellow	0	0			0		0	Not apply			1	0	1	0	0		0							NO	NO	NO	Type	yes	NO	NO	yes	NO	NO	NO	yes	NO	NO	NO	NO
2	58	4	26	1	0	1	20	1	12	white	0	0			0		2	Not apply			1	0	1	0	0		0							NO	NO	NO	yes	NO	NO	NO	NO	NO	NO	NO	yes	NO	NO	yes	NO
3	72	4	27	1	1	1	4	1	3	yellow	0	0			0		0	Not apply	SI	NEGATIVO	1	1	1	1	0		0							NO	NO	NO	NO	NO	NO	NO	NO	NO	NO	NO	NO	NO	NO	NO	NO
4	58	4	32	1	0	1	8	1	10	green	0	0			0		0	Not apply			1	0	1	0	1	50	0							NO	NO	NO	NO	NO	NO	NO	NO	NO	NO	NO	yes	NO	NO	yes	NO
5	27	1	24	1	0	1	2	1	1	yellow	0	1	1	0	0		0	Not apply			1	0	1	0	0		0							NO	NO	NO	NO	NO	NO	NO	NO	NO	NO	NO	NO	NO	NO	yes	NO
6	25	1	57	1	1	1	3	1	3	yellow	0	1	1	0	0		1	NEGATIVE			1	0	1	0	1	14	1	yes	yes	yes	yes	yes	yes	NO	NO	NO	NO	NO	NO	NO	NO	NO	NO	NO	yes	NO	NO	yes	NO
7	65	4	60	1	1	1	15	1	14	yellow	0	1	1	0	0		0	Not apply			1	0	1	0	0		0							NO	NO	NO	NO	NO	NO	NO	NO	yes	yes	NO	NO	NO	NO	yes	NO
8	67	4	29	1	0	1	10	0	Not apply	Not apply	Not apply	1	1	0	0		1	POSITIVE			1	0	1	1	0		0							NO	NO	NO	NO	NO	NO	NO	NO	NO	NO	yes	NO	NO	NO	yes	NO
9	53	4	27	1	0	1	60	1	15	green	0	1	1	0	0		0	Not apply			1	0	1	1	0		1	yes	yes	NO	NO	yes	NO	NO	NO	NO	NO	NO	NO	NO	NO	NO	NO	NO	NO	NO	NO	yes	NO
10	54	4	39	1	1	1	15	1	5	green	0	0			0		2	Not apply	SI	NEGATIVO	1	1	1	1	1	70	0							NO	NO	NO	NO	NO	NO	NO	NO	NO	NO	NO	yes	NO	NO	yes	NO
11	58	4	27	1	0	1	14	0	Not apply	Not apply	Not apply	0			0		0	Not apply			1	0	1	1	0		1	yes	NO	NO	NO	NO	NO	NO	NO	NO	NO	NO	NO	NO	NO	NO	NO	NO	NO	NO	NO	yes	NO
12	34	2	51	1	0	0	Not apply	Not apply	Not apply	Not apply	Not apply	1	1	0	0		1	NEGATIVE			0	0	1	1
13	69	4	36	1	0	1	36	0	Not apply	black	0	0			0		1	NEGATIVE			1	0	1	0	0		0							NO	NO	NO	NO	NO	NO	NO	NO	NO	NO	NO	NO	NO	NO	yes	NO
14	29	1	48	1	0	1	30	1	30	white	0	1	1	0	0		0	Not apply			1	0	1	0	0		1	yes	yes	NO	NO	NO	NO	NO	NO	NO	NO	NO	NO	NO	NO	NO	yes	yes	yes	NO	NO	yes	NO
15	51	4	74	2	0	1	15	1	15	white	2	0			0		1	DON’T KNOW			1	0	1	1	0		0							NO	NO	NO	NO	NO	NO	NO	NO	NO	NO	NO	NO	NO	NO	yes	NO
16	30	1	49	1	1	1	4	1	4	white	2	0			0		0	Not apply			1	0	1	0	1	4	0							NO	NO	NO	NO	NO	NO	NO	NO	NO	NO	NO	NO	NO	NO	yes	NO
17	56	4	47	1	1	1	15	1	10	yellow	0	0			0		2	Not apply			1	0	1	0	0		1	yes	NO	NO	NO	yes	NO	NO	NO	NO	NO	NO	NO	NO	NO	NO	yes	NO	yes	NO	NO	yes	NO
18	21	4	35	1	0	1	5	1	4	white	0	1	1	0	1	10	0	Not apply	SI	NEGATIVO	1	1	1	1	1	2	1	NO	NO	NO	NO	yes	NO	NO	NO	NO	NO	NO	NO	NO	NO	NO	yes	NO	NO	NO	NO	yes	NO
19	24	3	46	2	0	1	5	1	3	white	0	1	1	0	1	300	0	Not apply			1	0	1	1	0		0							NO	NO	NO	NO	NO	NO	NO	yes	NO	NO	NO	NO	NO	NO	yes	NO
20	62	4	26	1	1	1	5	1	4	white	0	0			0		0	Not apply			1	0	1	0	0		0							NO	NO	NO	NO	NO	NO	NO	NO	yes	NO	NO	NO	NO	yes	yes	NO
21	59	4	12	1	1	1	5	0	Not apply	Not apply	Not apply	0			0		2	Not apply			1	0	1	0	1	24	1	yes	NO	NO	NO	NO	NO	NO	NO	NO	NO	NO	NO	NO	NO	NO	NO	NO	NO	NO	NO	yes	NO
22	70	4	64	2	0	1	12	1	12	white	0	1	1	0	0		1	NEGATIVE			1	0	1	0	0		1	yes	NO	NO	NO	yes	NO	NO	NO	NO	yes	NO	NO	NO	NO	yes	yes	NO	NO	NO	NO	yes	NO
23	44	4	30	1	1	1	15	0	Not apply	Not apply	Not apply	0			1	60	1	NEGATIVE			1	0	1	0	0		0							NO	NO	NO	NO	NO	NO	NO	NO	NO	NO	NO	NO	NO	NO	yes	NO
24	52	4	77	2	0	1	90	1	15	yellow	0	1	1	0	0		1	NEGATIVE			1	0	1	0	1	24	0							NO	NO	NO	NO	NO	NO	NO	NO	yes	yes	yes	yes	NO	NO	yes	NO
25	64	4	48	1	0	1	48	1	48	white	0	0			0		1	DON’T KNOW			1	0	1	0	0		0							NO	NO	NO	NO	NO	NO	NO	NO	yes	NO	yes	NO	NO	NO	yes	NO
26	60	4	41	1	0	1	90	1	90	white	2	0			0		0	Not apply			1	0	1	0	0		0							NO	NO	NO	NO	NO	NO	NO	NO	NO	NO	NO	NO	NO	NO	yes	NO
27	65	4	23	1	0	1	7	0	Not apply	Not apply	Not apply	0			0		0	Not apply			1	0	1	1	0		1	yes	NO	NO	NO	NO	NO	NO	NO	NO	NO	NO	NO	NO	NO	NO	NO	NO	NO	NO	NO	yes	NO
28	32	2	38	1	0	1	30	1	20	yellow	0	1	1	0	0		0	Not apply			1	0	1	0	1	12	0							NO	NO	NO	NO	NO	NO	NO	NO	NO	NO	NO	NO	NO	NO	yes	NO
29	37	2	46	1	0	1	20	1	4	No data	2	1	1	0	0		1	DON’T KNOW			1	0	1	0	0		0							NO	NO	NO	NO	NO	NO	NO	NO	NO	NO	NO	NO	NO	NO	yes	NO
30	30	1	33	1	0	1	9	1	7	No data	2	1	1	0	0		1	DON’T KNOW			1	0	1	0	0		0							NO	NO	NO	NO	NO	NO	NO	NO	NO	NO	NO	NO	NO	NO	NO	NO
31	29	1	15	1	0	1	13	0	Not apply	Not apply	Not apply	1	1	0	0		2	Not apply			1	0	1	1	1	70	1	NO	NO	NO	NO	yes	NO	NO	NO	NO	NO	NO	NO	NO	NO	yes	NO	NO	yes	NO	NO	yes	NO
32	28	1	40	1	0	1	10	0	Not apply	Not apply	Not apply	1	1	0	0		1	NEGATIVE			1	0	1	1	1	22	0							NO	NO	NO	NO	NO	yes	NO	NO	NO	NO	NO	yes	NO	NO	yes	NO
33	51	4	19	1	0	1	15	1	15	green	0	1	1	0	0		0	Not apply			1	0	1	1	1	8	0							NO	NO	NO	NO	NO	NO	NO	NO	NO	NO	NO	yes	NO	NO	yes	NO
34	21	1	26	1	0	1	4	1	3	white	0	0			0		0	Not apply			1	0	1	1	0		0							NO	NO	NO	NO	NO	NO	NO	NO	NO	NO	NO	NO	NO	NO	yes	NO
35	23	1	36	1	0	1	5	0	Not apply	Not apply	Not apply	1	1	0	0		0	Not apply			1	0	1	0	0		0							NO	NO	NO	NO	NO	NO	NO	NO	NO	yes	yes	NO	NO	NO	NO	NO
36	49	3	13	1	0	1	15	1	15	yellow	0	0			0		0	Not apply			1	0	1	1	1	80	1	yes	NO	NO	NO	NO	NO	NO	NO	NO	NO	NO	NO	NO	yes	NO	NO	NO	NO	NO	NO	yes	NO
37	49	3	18	1	0	1	8	1	8	white	0	1	1	0	0		0	Not apply			1	0	1	1	0		0							NO	NO	NO	NO	NO	NO	NO	NO	NO	NO	NO	NO	NO	NO	yes	NO
38	24	1	84	2	1	1	3	1	3	green	2	0			0		1	DON’T KNOW			1	0	1	0	1	35	1	yes	NO	NO	NO	NO	NO	NO	NO	NO	NO	NO	NO	NO	NO	NO	yes	yes	yes	NO	NO	yes	NO
39	59	4	34	1	0	1	7	0	Not apply	Not apply	Not apply	0			0		0	Not apply			1	0	0	No aplica	1	7	1	yes	NO	NO	NO	NO	NO	NO	NO	NO	NO	NO	NO	NO	NO	NO	NO	NO	NO	NO	NO	yes	NO
40	41	3	78	2	1	1	5	1	3	green	2	1	1	0	0		1	NEGATIVE			1	0	1	0	1	14	1	yes	yes	NO	yes	yes	NO	NO	NO	NO	NO	NO	NO	NO	NO	NO	yes	NO	yes	NO	NO	yes	NO
41	23	1	30	1	0	1	10	0	Not apply	Not apply	Not apply	0			0		0	Not apply			1	0	1	1	1	70	1	yes	NO	NO	NO	NO	NO	NO	NO	NO	NO	NO	NO	NO	NO	yes	NO	yes	NO	NO	NO	yes	NO
42	24	1	32	1	0	1	20	1	15	green	0	0			0		0	Not apply			1	0	1	1	1	105	0							NO	NO	NO	yes	NO	NO	NO	NO	NO	yes	NO	NO	yes	yes	yes	NO
43	37	2	61	2	1	1	14	1	14	green	0	0			0		0	Not apply	SI	NEGATIVO	1	1	1	1	1	4	1	yes	yes	NO	NO	NO	NO	NO	NO	NO	NO	NO	NO	NO	NO	NO	yes	yes	yes	NO	NO	yes	NO
44	32	2	21	1	1	1	24	1	10	green	1	0			0		1	NEGATIVE			1	0	1	1	0		0							NO	NO	NO	NO	NO	NO	NO	NO	NO	NO	NO	NO	NO	NO	NO	NO
45	33	2	25	1	1	1	15	1	15	black	0	0			0		1	NEGATIVE			1	0	1	1	1	7	1	yes	yes	NO	NO	NO	NO	NO	NO	NO	NO	NO	NO	NO	NO	NO	yes	NO	NO	NO	NO	yes	NO
46	22	1	8	1	0	1	10	1	4	white	0	1	1	0	0		0	Not apply			1	0	1	1	0		1	yes	NO	NO	NO	NO	NO	NO	NO	NO	NO	NO	NO	NO	NO	NO	yes	yes	NO	NO	NO	yes	NO
47	20	1	23	1	0	1	10	1	10	yellow	0	1	1	0	0		0	Not apply			1	0	1	0	0		1	yes	NO	NO	NO	NO	NO	NO	NO	NO	NO	NO	NO	NO	NO	NO	NO	NO	NO	NO	NO	yes	NO
48	22	1	30	1	0	1	7	1	5	yellow	0	0			0		0	Not apply			1	0	1	1	0		1	yes	NO	NO	NO	NO	NO	NO	NO	NO	NO	NO	NO	NO	NO	NO	yes	yes	yes	NO	NO	yes	NO
49	26	1	58	1	1	1	3	1	3	yellow	0	1	1	0	0		1	NEGATIVE			1	0	1	1	0		1	yes	NO	NO	NO	NO	NO	NO	NO	NO	NO	NO	NO	NO	NO	yes	yes	NO	yes	NO	yes	yes	NO
50	32	2	55	1	1	1	7	0	Not apply	Not apply	Not apply	1	1	0	0		0	Not apply			1	0	1	0	0		1	yes	NO	NO	NO	NO	NO	NO	NO	NO	NO	NO	NO	NO	NO	yes	yes	yes	yes	NO	NO	NO	NO
51	22	1	37	1	0	1	15	1	15	green	0	1	1	0	0		1	NEGATIVE			1	0	1	1	1	2	1	yes	NO	NO	NO	NO	NO	NO	NO	NO	NO	NO	NO	NO	NO	yes	NO	NO	NO	NO	NO	yes	NO
52	28	1	30	1	0	1	90	1	30	yellow	0	0			0		1	NEGATIVE			1	0	1	1	1	14	1	yes	yes	NO	yes	yes	NO	NO	NO	NO	NO	NO	NO	NO	NO	NO	yes	NO	NO	yes	NO	yes	NO
53	34	2	16	1	0	1	60	1	4	green	0	0			0		1	NEGATIVE			1	0	1	0	1	50	1	yes	NO	NO	NO	yes	NO	NO	NO	NO	NO	NO	NO	NO	yes	yes	yes	yes	NO	NO	NO	yes	NO
54	21	1	17	1	1	1	15	1	15	white	2	1	1	0	0		1	DON’T KNOW			1	0	1	1	1	60	1	yes	NO	NO	NO	NO	NO	NO	NO	NO	NO	NO	NO	NO	NO	yes	yes	yes	yes	yes	NO	yes	NO
55	22	1	40	1	0	1	15	1	15	yellow	0	0			0		2	Not apply			1	0	1	1	1	42	1	yes	NO	NO	NO	NO	NO	NO	NO	NO	NO	NO	NO	NO	NO	yes	yes	NO	yes	NO	yes	yes	NO
56	28	1	22	1	1	1	8	1	8	white	0	0			0		1	NEGATIVE			1	0	1	1	0		0							NO	NO	NO	NO	NO	NO	NO	NO	NO	NO	yes	NO	NO	NO	yes	NO
57	23	1	16	1	0	1	21	1	21	white	2	0			0		0	Not apply			1	0	1	0	0		0							NO	NO	NO	NO	NO	NO	NO	NO	NO	NO	yes	NO	NO	NO	NO	NO
58	45	3	60	1	0	1	12	0	Not apply	No data	2	0			0		1	NEGATIVE			1	0	1	1	0		1	yes	NO	NO	NO	NO	NO	NO	NO	NO	NO	NO	NO	NO	NO	NO	NO	NO	NO	NO	NO	yes	NO
59	32	2	19	1	0	1	12	0	Not apply	Not apply	Not apply	1	1	0	0		0	Not apply			1	0	1	1	0		0							NO	NO	NO	NO	NO	NO	NO	NO	yes	NO	NO	yes	NO	NO	yes	NO
60	34	2	39	1	1	1	4	0	Not apply	Not apply	Not apply	1	1	0	0		1	NEGATIVE	SI	NEGATIVO	1	1	1	1	1	140	1	yes	NO	NO	yes	yes	NO	NO	NO	NO	NO	NO	NO	NO	NO	NO	yes	NO	NO	NO	NO	yes	NO
61	31	2	27	1	1	0	Not apply	Not apply	Not apply	Not apply	Not apply	1	1	0	0		1	DON’T KNOW			0	0	1	0
62	55	1	24	3	1	1	15	1	15	green	0	1	1	0	1	11	1	NEGATIVE			1	0	1	1	1	70	1	yes	yes	NO	yes	NO	NO	NO	NO	NO	NO	NO	NO	NO	Don’t know	NO	yes	NO	NO	NO	NO	yes	NO
63	52	4	21	1	0	1	15	0	Not apply	Not apply	Not apply	0			0		0	Not apply			1	0	1	1	0		1	yes	NO	NO	NO	yes	NO	NO	NO	NO	NO	NO	NO	NO	NO	yes	NO	yes	yes	NO	NO	yes	yes
64	61	4	25	1	1	1	18	1	18	green	2	0			0		0	Not apply			1	0	1	0	1	14	1	yes	NO	NO	NO	NO	NO	NO	NO	NO	NO	NO	NO	NO	NO	yes	NO	yes	NO	NO	NO	yes	NO
65	24	1	72	2	0	1	15	1	15	green	0	0			0		0	Not apply			1	0	1	0	1	10	1	yes	NO	NO	NO	NO	NO	NO	NO	NO	NO	NO	NO	NO	NO	yes	yes	NO	NO	NO	NO	yes	NO
66	28	1	29	1	1	1	90	1	90	green	2	1	1	0	0		0	Not apply			1	0	1	1	0		1	yes	NO	NO	yes	NO	yes	NO	NO	NO	NO	NO	NO	NO	NO	NO	yes	NO	NO	NO	NO	NO	NO
67	22	1	37	1	0	1	7	1	3	green	0	1	1	0	0		0	Not apply			1	0	1	0	1	21	1	yes	yes	yes	yes	yes	yes	NO	NO	NO	NO	NO	NO	NO	NO	NO	NO	NO	NO	NO	NO	NO	NO
68	35	2	40	1	1	1	30	1	4	green	0	1	1	0	0		1	DON’T KNOW			1	0	1	0	1	14	1	yes	NO	NO	yes	yes	NO	NO	NO	NO	NO	NO	NO	NO	NO	NO	NO	NO	NO	NO	NO	yes	NO
69	23	1	28	1	0	1	20	1	15	yellow	2	1	1	0	0		1	DON’T KNOW			1	0	1	0	0		0							NO	NO	NO	NO	NO	NO	NO	NO	NO	NO	NO	NO	NO	NO	yes	NO
70	31	2	28	1	0	1	45	1	45	yellow	0	1	1	0	0		0	Not apply			1	0	1	1	1	1	1	NO	NO	NO	NO	NO	NO	NO	NO	NO	NO	NO	NO	NO	NO	NO	NO	yes	yes	NO	NO	yes	NO
71	25	1	9	1	1	1	15	1	20	green	0	0			0		0	Not apply			1	0	1	1	1	70	0							NO	NO	NO	NO	NO	yes	NO	NO	NO	NO	NO	NO	NO	NO	yes	NO
72	26	1	22	1	0	1	30	1	30	green	0	0			0		0	Not apply			1	0	1	0	0		1	yes	NO	NO	NO	NO	NO	NO	NO	NO	NO	NO	NO	NO	NO	NO	NO	NO	NO	NO	NO	yes	NO
73	48	3	19	1	1	1	15	0	Not apply	Not apply	Not apply	0			0		0	Not apply			1	0	1	1	1	15	1	yes	NO	NO	NO	NO	NO	NO	NO	NO	NO	NO	NO	NO	NO	yes	NO	NO	NO	NO	NO	yes	NO
74	23	1	24	1	0	1	15	0	Not apply	Not apply	Not apply	1	1	0	0		0	Not apply			1	0	1	1	1	20	1	yes	NO	NO	NO	yes	NO	NO	NO	NO	NO	NO	NO	NO	NO	NO	NO	yes	NO	NO	yes	yes	NO
75	21	2	36	1	0	1	3	0	Not apply	Not apply	Not apply	1	1	0	1	10	2	Not apply			1	0	1	1	0		1	yes	NO	NO	NO	NO	NO	NO	NO	NO	NO	NO	NO	NO	NO	NO	NO	yes	yes	NO	NO	yes	NO
76	22	1	8	1	0	1	10	0	Not apply	Not apply	Not apply	1	1	0	0		0	Not apply			1	0	1	1	1	28	1	yes	yes	NO	NO	NO	NO	NO	NO	NO	NO	NO	NO	NO	NO	NO	NO	NO	NO	NO	NO	yes	NO
77	32	2	25	1	1	1	60	1	20	white	0	1	1	0	0		1	NEGATIVE			1	0	1	1	1	22	1	yes	yes	NO	NO	yes	NO	NO	NO	NO	NO	NO	NO	NO	NO	NO	yes	NO	NO	NO	NO	NO	NO
78	22	1	18	1	0	1	15	0	Not apply	Not apply	Not apply	0			0		0	Not apply			1	0	1	1	1	15	1	yes	NO	NO	NO	NO	NO	NO	NO	NO	NO	NO	NO	NO	yes	yes	NO	yes	NO	NO	NO	yes	NO
79	26	1	41	1	0	1	15	1	8	green	2	0			0		1	NEGATIVE			1	0	1	1	1	9	0							NO	NO	NO	NO	NO	NO	NO	yes	yes	NO	NO	NO	NO	NO	yes	NO
80	38	2	119	2	0	1	8	0	Not apply	Not apply	Not apply	1	1	0	0		0	Not apply			1	0	1	1	1	48	0							NO	NO	NO	NO	NO	NO	NO	NO	yes	yes	yes	NO	yes	NO	yes	NO
81	29	1	34	1	1	1	6	1	6	white	0	1	1	0	0		0	Not apply			1	0	1	1	1	32	1	yes	yes	NO	NO	yes	NO	NO	NO	NO	NO	NO	NO	NO	NO	yes	yes	NO	yes	NO	NO	yes	NO
82	27	1	18	1	0	1	4	0	Not apply	Not apply	Not apply	0			0		1	DON’T KNOW			1	0	1	0	0		1	yes	NO	NO	NO	NO	NO	NO	NO	NO	NO	NO	NO	NO	NO	NO	NO	yes	NO	NO	NO	NO	NO
83	24	1	24	1	0	1	3	1	3	yellow	0	0			0		0	Not apply			1	0	1	1	0		0							NO	NO	NO	NO	NO	NO	NO	NO	NO	NO	NO	yes	NO	yes	yes	NO
84	37	2	30	1	1	1	30	1	30	white	0	1	1	0	0		0	Not apply			1	0	1	1	0		1	yes	NO	NO	NO	NO	NO	NO	NO	NO	NO	NO	NO	NO	NO	NO	NO	NO	NO	NO	NO	yes	NO
85	22	1	15	1	0	1	12	1	12	green	0	0			0		1	NEGATIVE			1	0	1	0	1	2	0							NO	NO	NO	NO	NO	NO	NO	NO	NO	NO	yes	yes	NO	NO	yes	NO
86	26	1	6	1	0	1	7	1	7	yellow	0	0			0		0	Not apply			1	0	1	1	1	65	0							NO	NO	NO	NO	NO	NO	NO	NO	yes	yes	yes	yes	NO	NO	yes	NO
87	28	1	37	1	1	1	15	1	15	green	2	0			0		0	Not apply			1	0	1	1	0		0							NO	NO	NO	NO	NO	NO	NO	NO	NO	yes	NO	NO	NO	NO	yes	NO
88	21	1	26	1	0	1	30	1	30	yellow	0	0			0		0	Not apply			1	0	1	0	1	6	1	yes	NO	NO	NO	NO	NO	NO	NO	NO	NO	NO	NO	NO	NO	NO	NO	yes	NO	NO	NO	NO	NO
89	29	1	36	1	0	1	15	1	15	green	2	1	1	0	0		0	Not apply			1	0	1	1	1	10	1	yes	NO	NO	NO	NO	NO	NO	NO	NO	NO	NO	NO	NO	NO	NO	yes	yes	yes	NO	NO	yes	NO
90	24	1	27	1	1	1	15	1	15	white	0	1	1	0	0		0	Not apply	SI	NEGATIVO	1	1	1	1	1	25	1	yes	NO	NO	NO	NO	NO	NO	NO	NO	NO	NO	NO	NO	NO	yes	NO	yes	NO	NO	NO	yes	NO
91	32	2	61	2	1	1	3	0	Not apply	Not apply	Not apply	0			0		1	DON’T KNOW			1	0	1	1	0		1	yes	NO	NO	NO	NO	NO	NO	NO	NO	NO	NO	NO	NO	NO	NO	NO	yes	NO	NO	NO	yes	NO
92	27	1	25	1	0	1	20	1	20	white	0	0			0		1	NEGATIVE			1	0	1	0	1	140	1	yes	yes	yes	NO	NO	NO	NO	NO	NO	NO	NO	NO	NO	NO	NO	yes	NO	NO	NO	NO	yes	NO
93	23	1	32	1	0	1	15	1	15	yellow	0	1	1	0	0		0	Not apply			1	0	1	0	0		1	yes	NO	NO	NO	NO	NO	NO	NO	NO	NO	NO	NO	NO	NO	NO	NO	yes	yes	NO	NO	yes	NO
94	30	1	37	1	1	1	20	1	20	yellow	0	0			0		1	NEGATIVE			1	0	1	1	0		1	yes	yes	NO	NO	NO	NO	NO	NO	NO	NO	NO	NO	NO	NO	NO	yes	NO	NO	NO	NO	yes	NO
95	28	1	35	1	0	1	30	0	Not apply	Not apply	Not apply	1	1	0	0		0	Not apply			1	0	1	0	1	7	1	yes	NO	NO	NO	NO	NO	NO	NO	NO	NO	NO	NO	NO	NO	NO	NO	NO	NO	NO	NO	yes	NO
96	27	1	34	1	1	1	45	1	45	green	0	1	1	0	0		0	Not apply			1	0	0	No aplica	0		0							NO	NO	NO	NO	NO	NO	NO	NO	yes	yes	yes	NO	NO	NO	yes	NO
97	32	2	68	2	0	1	7	0	Not apply	Not apply	Not apply	1	1	0	0		0	Not apply			1	0	1	1	1	10	1	yes	NO	NO	NO	NO	NO	NO	NO	NO	NO	NO	NO	NO	NO	NO	NO	yes	yes	NO	NO	yes	NO
98	29	1	31	1	0	1	30	1	30	green	1	1	1	0	0		0	Not apply			1	0	1	1	0		1	yes	NO	NO	NO	NO	NO	NO	NO	NO	NO	NO	NO	NO	NO	NO	yes	yes	NO	NO	NO	yes	NO
99	24	1	36	1	0	1	2	0	Not apply	Not apply	Not apply	1	1	0	0		0	Not apply			1	0	1	0	1	21	1	yes	yes	NO	yes	yes	yes	NO	NO	NO	NO	NO	NO	NO	NO	NO	yes	NO	NO	NO	NO	yes	NO
100	36	2	23	1	0	1	20	1	20	white	2	1	1	0	0		0	Not apply			1	0	1	1	1	21	1	NO	NO	NO	NO	yes	NO	NO	NO	NO	NO	NO	NO	NO	NO	NO	yes	NO	NO	NO	yes	yes	NO
101	28	1	42	1	1	1	30	1	30	green	0	1	1	0	0		0	Not apply			1	0	1	0	1	8	0							NO	NO	NO	NO	NO	NO	NO	NO	yes	yes	yes	yes	yes	NO	NO	NO
102	29	1	29	1	1	1	25	1	25	white	0	0			0		1	NEGATIVE			1	0	1	0	0		1	yes	NO	NO	NO	NO	NO	NO	NO	NO	NO	NO	NO	NO	NO	NO	NO	yes	NO	NO	NO	yes	NO
103	29	1	39	1	1	1	15	1	15	white	1	1	1	0	0		1	NEGATIVE			1	0	1	1	1	14	0							NO	NO	NO	NO	NO	NO	NO	NO	NO	NO	yes	NO	NO	NO	yes	NO
104	37	2	7	1	1	1	15	1	15	yellow	0	1	1	0	0		1	DON’T KNOW			1	0	1	1	0		0							NO	NO	NO	NO	NO	NO	NO	NO	NO	NO	yes	NO	NO	NO	yes	NO
105	24	1	31	1	0	1	1	0	Not apply	Not apply	Not apply	1	1	0	0		0	Not apply			1	0	0	No aplica	0		1	yes	NO	NO	NO	NO	NO	NO	NO	NO	NO	NO	NO	NO	NO	yes	NO	yes	yes	yes	yes	yes	NO
106	26	1	36	1	0	1	7	0	Not apply	Not apply	Not apply	1	1	0	0		1	NEGATIVE			1	0	1	1	0		1	yes	yes	NO	NO	NO	NO	NO	NO	NO	NO	NO	NO	NO	NO	NO	yes	NO	NO	NO	NO	yes	NO
107	23	1	36	1	0	1	2	0	Not apply	Not apply	Not apply	1	1	0	0		1	NEGATIVE			1	0	0	No aplica	0		1	yes	yes	NO	NO	NO	NO	NO	NO	NO	NO	NO	NO	NO	NO	NO	yes	NO	yes	NO	NO	yes	NO
108	35	2	29	1	0	1	4	0	Not apply	Not apply	Not apply	1	1	0	0		0	Not apply			1	0	0	No aplica	1	49	1	yes	yes	NO	NO	NO	NO	NO	NO	NO	NO	NO	NO	NO	NO	NO	NO	NO	NO	NO	NO	yes	NO
109	22	1	47	1	0	1	30	1	15	green	1	1	1	0	0		0	Not apply			1	0	0	No aplica	0		1	yes	NO	NO	NO	NO	NO	NO	NO	NO	NO	NO	NO	NO	NO	yes	NO	yes	yes	NO	NO	yes	NO
110	32	2	35	1	1	1	15	1	15	green	0	0			0		1	DON’T KNOW			1	0	1	1	0		0							NO	NO	NO	NO	NO	NO	NO	NO	NO	NO	yes	yes	NO	NO	yes	NO
111	29	1	37	1	0	1	3	0	Not apply	Not apply	Not apply	1	1	0	0		0	Not apply			1	0	1	0	1	35	0							NO	NO	NO	NO	NO	NO	NO	NO	NO	NO	NO	NO	NO	NO	NO	NO
112	22	1	30	1	0	1	7	1	7	green	0	0			0		0	Not apply			1	0	1	1	1	10	1	yes	NO	NO	NO	NO	NO	NO	NO	NO	NO	NO	NO	NO	NO	NO	NO	yes	NO	NO	NO	NO	NO
113	29	1	28	1	0	1	3	1	30	No data	2	1	1	0	0		0	Not apply			1	0	1	1	0		0							NO	NO	NO	NO	NO	NO	NO	NO	yes	NO	NO	yes	NO	NO	yes	NO
114	28	1	28	1	0	1	7	0	Not apply	Not apply	Not apply	1	1	0	0		0	Not apply			1	0	1	1	1	5	0							NO	NO	NO	NO	NO	NO	NO	NO	yes	yes	NO	NO	NO	NO	yes	NO
115	30	1	16	1	0	0	Not apply	Not apply	Not apply	Not apply	Not apply	0			0		0				0	0	0	No aplica
116	32	2	36	1	1	1	7	1	7	white	0	1	1	0	0		1	NEGATIVE			1	0	1	1	0		1	yes	yes	NO	NO	NO	NO	NO	NO	NO	NO	yes	NO	NO	NO	yes	yes	NO	yes	NO	NO	yes	NO
117	26	1	33	1	1	1	30	1	15	green	0	1	1	0	0		0	Not apply			1	0	1	1	0		1	yes	yes	NO	NO	NO	NO	NO	NO	NO	NO	NO	NO	NO	NO	NO	yes	NO	NO	NO	NO	yes	NO
118	27	1	25	1	0	1	15	1	15	white	0	1	1	0	0		0	Not apply			1	0	1	1	0		1	yes	yes	yes	NO	NO	yes	NO	NO	NO	NO	NO	NO	NO	NO	yes	yes	NO	yes	NO	NO	yes	NO
119	48	3	32	1	0	1	15	0	Not apply	Not apply	Not apply	1	1	0	0		0	Not apply			1	0	1	1	1	70	1	yes	NO	NO	NO	yes	yes	NO	NO	NO	NO	NO	NO	NO	NO	yes	NO	NO	NO	NO	NO	yes	NO
120	40	2	36	1	1	0	Not apply	Not apply	Not apply	Not apply	Not apply	1	1	0	0		1	NEGATIVE			0	0	1	1
121	21	1	36	1	0	1	4	1	4	yellow	0	1	1	0	0		1	NEGATIVE			1	0	1	1	1	70	1	yes	yes	NO	NO	NO	NO	NO	NO	NO	NO	NO	yes	NO	NO	yes	yes	NO	NO	NO	NO	yes	NO
122	22	1	24	1	1	1	60	0	Not apply	Not apply	Not apply	0			0		1	NEGATIVE			1	0	1	1	1	140	1	yes	yes	NO	yes	yes	yes	NO	NO	NO	NO	NO	NO	NO	NO	NO	NO	NO	NO	NO	NO	yes	NO
123	30	1	84	2	1	1	30	1	30	white	0	1	1	0	0		0	Not apply			1	0	1	0	0		0							NO	NO	NO	NO	NO	NO	NO	NO	NO	NO	NO	NO	NO	NO	yes	NO
124	29	1	26	1	1	0	Not apply	Not apply	Not apply	Not apply	Not apply	1	1	0	0		0				0	0	0	No aplica
125	20	1	31	1	0	0	Not apply	Not apply	Not apply	Not apply	Not apply	0			0		0				0	0	1	1
126	44	3	47	1	0	0	Not apply	Not apply	Not apply	Not apply	Not apply	0			0		0				0	0	1	1
127	34	2	27	1	0	1	7	0	Not apply	Not apply	Not apply	0			0		1	NEGATIVE			1	0	1	1	0		0							NO	NO	NO	NO	NO	NO	NO	NO	NO	NO	NO	NO	NO	NO	yes	NO
128	36	1	35	1	0	1	2	0	Not apply	Not apply	Not apply	1	0	1	1	24	1	NEGATIVE			1	0	1	1	1	42	1	yes	yes	NO	NO	NO	NO	NO	NO	NO	NO	NO	NO	NO	NO	NO	NO	NO	NO	NO	NO	yes	NO
129	29	1	53	1	0	1	15	0	Not apply	Not apply	Not apply	1	1	0	0		0	Not apply			1	0	1	1	0		0							NO	NO	NO	NO	NO	NO	NO	NO	yes	yes	NO	yes	NO	NO	yes	NO
130	27	1	24	1	1	1	15	1	8	green	0	0			0		1	NEGATIVE			1	0	1	1	0		1	yes	NO	NO	NO	NO	NO	NO	NO	NO	NO	NO	NO	NO	NO	NO	NO	NO	NO	NO	NO	yes	NO
131	45	3	27	1	1	1	20	1	15	white	0	0			0		0	Not apply			1	0	0	No aplica	0		1	yes	yes	NO	NO	NO	NO	NO	NO	NO	NO	yes	NO	NO	NO	NO	NO	NO	NO	NO	NO	NO	NO
132	22	1	39	1	1	1	20	1	15	No data	2	1	1	0	0		1	NEGATIVE			1	0	1	0	1	70	1	yes	NO	NO	NO	NO	NO	NO	NO	NO	NO	NO	NO	NO	NO	NO	NO	NO	NO	NO	NO	yes	NO
133	31	2	83	2	0	1	30	0	Not apply	Not apply	Not apply	0			0		1	NEGATIVE			1	0	1	1	0		0							NO	NO	NO	NO	NO	NO	NO	NO	yes	NO	NO	NO	NO	NO	yes	NO
134	44	3	16	1	0	1	20	1	20	yellow	0	1	1	0	0		1	NEGATIVE			1	0	1	1	0		1	yes	yes	NO	NO	NO	yes	NO	NO	NO	NO	NO	NO	NO	NO	yes	yes	NO	yes	NO	NO	NO	NO
135	35	2	72	2	0	1	2	0	Not apply	Not apply	Not apply	1	1	0	0		1	DON’T KNOW			1	0	1	1	1	10	0							NO	NO	NO	NO	NO	NO	NO	yes	NO	NO	NO	yes	NO	NO	yes	NO
136	22	1	36	1	1	1	3	0	Not apply	Not apply	Not apply	1	1	0	0		1	NEGATIVE			1	0	1	1	0		0							NO	NO	NO	NO	NO	NO	NO	NO	yes	yes	NO	yes	NO	NO	yes	NO
137	23	1	32	1	0	1	7	0	Not apply	Not apply	Not apply	1	1	0	0		0	Not apply			1	0	1	1	1	140	1	yes	NO	NO	NO	NO	NO	NO	NO	NO	NO	NO	NO	NO	NO	NO	NO	NO	NO	NO	NO	yes	NO
138	31	2	52	1	0	1	8	1	8	green	0	0			0		1	NEGATIVE			1	0	1	0	1	40	1	yes	NO	NO	NO	NO	NO	NO	NO	NO	NO	NO	NO	NO	NO	NO	NO	yes	NO	NO	NO	yes	NO
139	23	1	30	1	1	1	8	1	8	yellow	0	1	1	0	0		0	Not apply			1	0	1	1	1	14	1	yes	yes	NO	yes	yes	NO	NO	NO	NO	NO	NO	NO	NO	NO	NO	yes	NO	NO	NO	NO	yes	NO
140	20	1	29	1	0	1	7	1	7	green	0	0			0		0	Not apply			1	0	1	1	0		0							NO	NO	NO	NO	NO	NO	NO	NO	NO	NO	yes	NO	NO	NO	yes	NO
141	27	1	39	1	0	1	15	1	15	green	1	1	0	1	0		0	Not apply			1	0	1	1	1	7	1	yes	yes	NO	NO	yes	yes	NO	NO	NO	NO	NO	NO	NO	NO	NO	yes	NO	NO	NO	NO	yes	NO
142	24	1	39	1	0	1	5	0	Not apply	Not apply	Not apply	1	0	1	0		1	DON’T KNOW			1	0	1	1	1	6	1	yes	NO	NO	NO	NO	NO	NO	NO	NO	NO	NO	NO	NO	NO	yes	yes	yes	yes	NO	NO	yes	NO
143	40	2	16	1	0	1	8	1	8	No data	2	1	1	0	0		0	Not apply			1	0	1	1	0		1	yes	NO	NO	NO	NO	NO	NO	NO	NO	NO	NO	NO	NO	NO	NO	NO	yes	NO	NO	NO	NO	NO
144	28	1	60	1	0	1	8	1	8	green	0	1	1	0	0		0	Not apply			1	0	1	1	0		1	yes	NO	NO	NO	NO	NO	NO	NO	NO	NO	NO	NO	NO	NO	yes	yes	NO	yes	NO	yes	yes	NO
145	50	3	31	1	0	1	7	1	7	green	1	1	1	0	0		1	NEGATIVE			1	0	1	0	0		0							NO	NO	NO	NO	NO	NO	NO	NO	yes	NO	yes	NO	NO	NO	yes	NO
146	36	2	28	1	1	1	20	1	20	yellow	0	1	1	0	0		1	NEGATIVE			1	0	1	1	0		1	yes	NO	NO	NO	NO	NO	NO	NO	NO	NO	NO	NO	NO	NO	NO	NO	NO	NO	NO	NO	yes	NO
147	24	1	29	1	1	1	30	1	30	green	0	1	1	0	0		0	Not apply			1	0	1	1	0		1	yes	NO	NO	NO	NO	NO	NO	NO	NO	NO	NO	NO	NO	NO	yes	yes	yes	yes	NO	NO	yes	NO
148	27	1	31	1	0	1	7	1	5	white	0	1	1	0	0		1	DON’T KNOW			1	0	1	1	1	70	1	yes	yes	NO	NO	NO	NO	NO	NO	NO	NO	NO	NO	NO	NO	NO	NO	NO	NO	NO	NO	NO	NO
149	36	2	29	1	0	1	8	1	8	white	0	1	1	0	0		1	NEGATIVE			1	0	1	1	0		1	yes	NO	NO	NO	NO	NO	NO	NO	NO	NO	NO	NO	NO	NO	NO	NO	NO	NO	NO	NO	yes	NO
150	35	2	36	1	0	1	4	1	4	white	0	0			0		1	NEGATIVE			1	0	1	1	1	35	1	yes	yes	yes	yes	yes	yes	NO	NO	NO	NO	NO	NO	NO	NO	NO	yes	NO	NO	NO	yes	yes	NO
151	20	1	30	1	0	1	10	1	7	yellow	1	0			0		1	NEGATIVE			1	0	0	No aplica	1	70	1	yes	NO	NO	NO	NO	NO	NO	NO	NO	NO	NO	NO	NO	NO	NO	yes	yes	yes	NO	NO	yes	NO
152	28	1	46	1	0	1	60	1	60	white	2	0			0		0	Not apply			1	0	1	1	1	36	1	yes	yes	yes	yes	yes	yes	NO	NO	NO	NO	NO	NO	NO	NO	NO	NO	NO	NO	NO	NO	NO	NO
153	32	2	33	1	0	1	10	1	10	green	0	1	1	0	0		0	Not apply			1	0	1	1	1	70	1	yes	yes	yes	NO	NO	yes	NO	NO	NO	NO	NO	NO	NO	NO	NO	yes	yes	yes	NO	yes	NO	NO
154	27	1	51	1	0	1	30	1	30	green	0	1	1	0	0		0	Not apply			1	0	1	1	0		1	yes	NO	NO	NO	yes	NO	NO	NO	NO	NO	NO	NO	NO	NO	yes	yes	NO	NO	NO	NO	yes	NO
155	39	2	29	1	0	1	7	1	7	white	0	0			0		0	Not apply			1	0	1	1	1	70	1	NO	yes	NO	NO	NO	NO	NO	NO	NO	NO	NO	yes	NO	NO	yes	yes	NO	NO	NO	NO	yes	NO
156	26	1	30	1	1	1	8	1	3	No data	0	1	1	0	0		0	Not apply	SI	NEGATIVO	1	1	1	1	0		1	yes	NO	NO	NO	NO	NO	NO	NO	NO	NO	NO	NO	NO	NO	NO	NO	NO	yes	NO	NO	yes	NO
157	31	2	34	1	0	1	8	1	8	green	0	1	1	0	0		1	NEGATIVE			1	0	1	1	0		1	yes	yes	NO	NO	NO	yes	NO	NO	NO	NO	NO	NO	NO	NO	yes	yes	NO	yes	NO	NO	NO	NO
158	32	2	47	1	0	1	20	1	20	white	0	1	1	0	0		0	Not apply			1	0	1	1	1	70	1	yes	yes	NO	NO	NO	NO	NO	NO	NO	NO	NO	NO	NO	NO	NO	yes	yes	yes	NO	yes	NO	NO
159	24	1	39	1	0	1	6	1	6	white	2	1	1	0	0		0	Not apply			1	0	1	1	1	42	1	yes	yes	NO	NO	NO	NO	NO	NO	NO	NO	NO	NO	NO	NO	NO	NO	NO	NO	NO	NO	yes	NO
160	27	1	6	1	0	1	20	0	Not apply	Not apply	Not apply	1	1	0	0		2	Not apply			1	0	1	1	1	70	1	yes	yes	NO	NO	NO	NO	NO	NO	NO	NO	NO	NO	NO	NO	yes	NO	NO	NO	NO	NO	yes	NO
161	31	2	14	1	1	0	Not apply	Not apply	Not apply	Not apply	Not apply	0			0		0				0	0	0	No aplica
162	34	1	50	1	1	1	20	1	20	white	1	1	1	0	1	12	0	Not apply			1	0	1	1	1	21	0							NO	NO	NO	NO	NO	NO	NO	NO	yes	NO	yes	yes	NO	yes	yes	NO
163	21	1	28	1	0	1	7	1	7	green	0	1	1	0	0		1	NEGATIVE			1	0	1	0	1	21	0							NO	NO	NO	NO	NO	NO	NO	NO	yes	yes	yes	yes	NO	yes	yes	NO
164	26	1	37	1	1	1	4	1	2	green	2	0			0		1	DON’T KNOW			1	0	1	1	1	10	1	yes	NO	NO	NO	NO	NO	NO	NO	NO	NO	NO	NO	NO	NO	NO	NO	NO	NO	NO	NO	yes	NO
165	21	1	14	1	0	1	15	1	15	green	0	1	1	0	0		0	Not apply			1	0	1	1	1	70	1	yes	yes	yes	yes	yes	yes	NO	NO	NO	NO	NO	NO	NO	NO	NO	NO	NO	NO	NO	yes	NO	NO
166	54	4	13	1	1	1	20	1	20	white	2	1	1	0	0		0	Not apply			1	0	1	1	0		1	yes	NO	NO	NO	NO	NO	NO	NO	NO	NO	NO	NO	NO	NO	NO	NO	NO	yes	NO	NO	NO	NO
167	27	1	8	1	1	1	15	1	15	green	0	0			0		0	Not apply			1	0	1	1	0		1	yes	NO	NO	NO	NO	NO	NO	NO	NO	NO	NO	NO	NO	NO	NO	yes	NO	NO	NO	NO	NO	NO
168	49	3	19	1	0	1	30	1	30	green	0	1	1	0	0		1	NEGATIVE			1	0	1	1	1	7	1	yes	NO	NO	yes	NO	yes	NO	NO	NO	NO	NO	NO	NO	NO	NO	NO	NO	NO	NO	NO	yes	NO
169	26	1	17	1	0	1	8	1	8	green	0	0			0		0	Not apply			1	0	1	1	0		0							NO	NO	NO	yes	NO	NO	NO	NO	yes	yes	NO	NO	NO	NO	NO	NO
170	31	2	51	1	1	1	30	1	30	green	0	1	1	0	0		0	Not apply			1	0	1	1	0		1	yes	yes	NO	NO	NO	NO	NO	NO	NO	NO	NO	NO	NO	NO	NO	yes	NO	yes	NO	NO	yes	NO
171	23	1	15	1	0	1	30	0	Not apply	Not apply	Not apply	1	1	0	0		0	Not apply			1	0	1	1	1	21	1	yes	yes	yes	yes	NO	yes	NO	NO	NO	NO	NO	NO	NO	NO	NO	NO	NO	NO	NO	NO	yes	NO
172	27	1	13	1	0	1	3	1	3	white	2	1	1	0	0		1	NEGATIVE			1	0	1	1	1	28	1	yes	yes	NO	NO	NO	NO	NO	NO	NO	NO	NO	NO	NO	NO	NO	yes	NO	yes	NO	NO	yes	NO
173	27	1	42	1	1	1	20	1	15	yellow	1	0			0		1	DON’T KNOW			1	0	1	1	1	100	1	yes	NO	NO	NO	NO	NO	NO	NO	NO	NO	NO	NO	NO	NO	NO	NO	NO	NO	NO	NO	yes	NO
174	48	2	59	1	1	1	30	1	30	yellow	0	0			1	108	1	NEGATIVE			1	0	1	1	1	20	1	yes	NO	NO	NO	NO	NO	NO	NO	NO	NO	NO	NO	NO	NO	yes	NO	NO	NO	NO	NO	yes	NO
175	23	1	37	1	1	0	Not apply	Not apply	Not apply	Not apply	Not apply	0			0		0				0	0	0	No aplica
176	30	1	18	1	0	1	20	1	20	white	0	0			0		1	NEGATIVE			1	0	1	0	1	56	1	yes	NO	NO	NO	yes	NO	NO	NO	NO	NO	NO	NO	NO	NO	NO	yes	NO	NO	NO	NO	NO	NO
177	19	1	10	1	1	1	20	1	20	green	0	1	1	0	0		0	Not apply			1	0	1	1	0		1	yes	NO	NO	NO	NO	NO	NO	NO	NO	NO	NO	NO	NO	NO	NO	NO	NO	NO	NO	NO	yes	NO
178	30	1	15	1	0	1	7	1	7	yellow	0	1	1	0	0		0	Not apply			1	0	0	No aplica	0		1	yes	NO	NO	NO	NO	NO	NO	NO	NO	NO	NO	NO	NO	NO	yes	yes	yes	yes	NO	NO	NO	NO
179	23	1	23	1	0	1	30	1	30	yellow	0	1	1	0	0		1	NEGATIVE			1	0	1	1	1	70	1	yes	yes	NO	NO	NO	NO	NO	NO	NO	NO	NO	NO	NO	NO	NO	NO	NO	NO	NO	NO	yes	NO
180	21	1	14	1	0	1	30	1	30	white	0	1	1	0	0		0	Not apply			1	0	1	0	0		1	yes	NO	NO	NO	NO	NO	NO	NO	NO	NO	NO	NO	NO	NO	yes	NO	NO	NO	NO	NO	yes	NO
181	30	1	86	2	0	1	20	1	10	yellow	2	1	0	1	0		1	POSITIVE			1	0	1	1	1	40	1	yes	yes	yes	yes	yes	yes	NO	NO	NO	NO	NO	NO	NO	NO	yes	yes	yes	yes	NO	NO	yes	NO
182	23	1	60	1	1	1	15	1	15	white	2	0			0		0	Not apply			1	0	1	1	0		0							NO	NO	NO	NO	NO	NO	NO	NO	NO	NO	NO	NO	NO	NO	yes	NO
183	22	1	16	1	1	1	3	1	3	green	0	1	1	0	0		0	Not apply			1	0	1	1	1	30	1	yes	NO	NO	NO	NO	NO	NO	NO	NO	NO	NO	NO	NO	NO	NO	yes	yes	NO	NO	NO	yes	NO
184	23	1	47	1	0	1	15	1	15	white	0	0			0		0	Not apply			1	0	1	1	1	1	1	yes	NO	NO	NO	NO	NO	NO	NO	NO	NO	NO	NO	NO	NO	NO	yes	yes	NO	NO	NO	yes	NO
185	26	1	82	2	0	1	8	1	8	green	2	0			0		0	Not apply			1	0	1	0	0		1	yes	NO	NO	NO	NO	NO	NO	NO	NO	NO	NO	NO	NO	yes	NO	yes	NO	yes	yes	NO	yes	NO
186	22	1	25	1	1	1	3	1	3	yellow	0	0			0		0	Not apply			1	0	1	1	1	10	1	NO	yes	NO	NO	NO	NO	NO	NO	NO	NO	NO	NO	NO	NO	NO	NO	NO	NO	NO	NO	NO	NO
187	23	1	6	1	1	1	5	1	5	No data	2	0			0		0	Not apply			1	0	1	0	0		0							NO	NO	NO	NO	NO	NO	NO	NO	yes	yes	NO	yes	NO	NO	NO	NO
188	38	2	38	1	0	0	Not apply	Not apply	Not apply	Not apply	Not apply	0			0		1	NEGATIVE			0	0	0	No aplica
189	39	2	30	1	0	1	8	1	8	green	0	1	1	0	0		0	Not apply			1	0	1	1	1	140	1	yes	NO	yes	yes	yes	yes	NO	NO	NO	NO	NO	NO	NO	NO	NO	NO	NO	yes	NO	NO	NO	NO
190	24	1	24	1	0	1	8	1	8	green	0	0			0		0	Not apply			1	0	1	1	1	7	1	yes	yes	NO	yes	NO	yes	NO	NO	NO	NO	NO	NO	NO	NO	NO	NO	NO	NO	NO	NO	NO	NO
191	45	3	28	1	1	1	5	0	Not apply	Not apply	Not apply	1	1	0	0		1	NEGATIVE			1	0	1	1	0		1	yes	yes	NO	yes	yes	NO	NO	NO	NO	NO	NO	NO	NO	yes	yes	yes	yes	yes	NO	NO	NO	NO
192	19	1	17	1	0	1	7	1	7	green	0	1	1	0	0		0	Not apply			1	0	1	0	1	70	1	yes	yes	NO	NO	NO	yes	NO	NO	NO	NO	NO	NO	NO	NO	NO	NO	NO	NO	NO	NO	yes	NO
193	24	1	30	1	0	1	40	1	40	white	0	1	1	0	0		0	Not apply			1	0	1	1	1	70	1	yes	NO	NO	yes	yes	yes	NO	NO	NO	NO	NO	NO	NO	NO	NO	yes	yes	yes	NO	yes	yes	NO
194	49	3	53	1	0	1	3	0	Not apply	Not apply	Not apply	1	1	0	0		1	NEGATIVE			1	0	1	1	0		1	NO	NO	NO	NO	NO	NO	NO	NO	NO	NO	NO	NO	NO	NO	NO	yes	yes	NO	NO	NO	yes	NO
195	29	1	15	1	0	1	10	1	10	green	0	0			0		0	Not apply			1	0	1	1	1	1	1	yes	NO	NO	yes	NO	yes	NO	NO	NO	NO	NO	NO	NO	NO	NO	NO	NO	NO	NO	NO	yes	NO
196	24	1	30	1	0	1	30	1	30	yellow	0	0			0		0	Not apply			1	0	1	1	1	7	0							NO	NO	NO	NO	NO	NO	NO	NO	NO	yes	NO	NO	NO	NO	yes	NO
197	28	2	131	1	0	1	15	1	15	white	0	1	0	1	1	132	0	Not apply			1	0	1	1	1	4	1	yes	yes	NO	yes	yes	yes	NO	NO	NO	NO	NO	NO	NO	NO	NO	NO	NO	yes	NO	NO	yes	NO
198	28	2	44	1	1	1	60	1	60	white	0	1	1	0	1	18	1	NEGATIVE			1	0	1	1	1	35	1	yes	yes	NO	yes	yes	yes	NO	NO	NO	NO	NO	NO	NO	yes	NO	NO	NO	NO	NO	NO	NO	NO
199	45	3	28	1	0	1	15	1	15	white	0	0			0		1	DON’T KNOW			1	0	1	0	1	35	1	yes	NO	NO	yes	yes	NO	NO	NO	NO	NO	NO	NO	NO	NO	NO	yes	yes	NO	NO	NO	yes	NO
200	20	1	66	2	0	0	Not apply	Not apply	Not apply	Not apply	Not apply	0			0		1	NEGATIVE			0	0	1	1
201	24	1	65	1	1	1	10	1	8	yellow	0	1	1	0	1	36	0	Not apply			1	0	1	1	1	1	1	yes	NO	NO	NO	NO	NO	NO	NO	NO	NO	NO	NO	NO	NO	NO	NO	NO	NO	NO	NO	yes	NO
202	21	1	20	1	0	1	7	0	Not apply	Not apply	Not apply	1	1	0	0		1	DON’T KNOW			1	0	1	1	1	28	0							NO	NO	NO	NO	NO	NO	NO	NO	NO	NO	NO	NO	NO	NO	yes	NO
203	34	2	48	1	0	1	18	1	18	green	0	1	1	0	0		1	NEGATIVE			1	0	1	1	1	80	1	yes	yes	yes	yes	yes	NO	NO	NO	NO	NO	NO	NO	NO	NO	NO	NO	yes	yes	NO	NO	yes	NO
204	27	1	21	1	0	1	4	0	Not apply	Not apply	Not apply	1	1	0	0		1	NEGATIVE			1	0	1	1	1	4	1	yes	yes	NO	yes	yes	NO	NO	NO	NO	NO	NO	NO	NO	NO	NO	yes	yes	yes	NO	NO	NO	NO
205	22	1	35	1	0	1	12	1	12	green	1	0			0		0	Not apply			1	0	1	0	0		1	NO	yes	NO	NO	NO	NO	NO	NO	NO	NO	NO	NO	NO	NO	NO	NO	yes	yes	NO	NO	yes	NO
206	26	1	15	1	0	1	2	0	Not apply	Not apply	Not apply	1	1	0	0		1	NEGATIVE			1	0	1	1	0		0							NO	NO	NO	NO	NO	NO	NO	NO	NO	NO	NO	NO	NO	NO	yes	NO
207	21	1	28	1	0	1	30	1	30	yellow	0	0			0		0	Not apply			1	0	1	0	1	25	1	yes	NO	NO	NO	NO	NO	NO	NO	NO	NO	NO	NO	NO	NO	yes	yes	yes	yes	NO	NO	yes	NO
208	24	1	31	1	0	1	15	1	15	white	0	0			0		1	NEGATIVE			1	0	1	1	1	3	1	yes	yes	NO	yes	yes	NO	NO	NO	NO	NO	NO	NO	NO	NO	NO	NO	NO	yes	NO	yes	yes	NO
209	38	2	48	1	1	1	30	1	30	green	0	1	1	0	0		1	DON’T KNOW			1	0	1	1	1	16	1	yes	yes	NO	NO	NO	NO	NO	NO	NO	NO	yes	NO	NO	NO	yes	yes	NO	yes	NO	NO	yes	NO
210	36	2	27	1	1	1	8	1	8	green	0	1	1	0	0		0	Not apply			1	0	1	1	0		0							NO	NO	NO	NO	NO	NO	NO	NO	NO	NO	NO	yes	NO	NO	NO	NO
211	25	1	30	1	1	1	3	1	3	green	0	0			0		1	DON’T KNOW			1	0	1	0	0		0							NO	NO	NO	NO	NO	NO	NO	NO	yes	yes	yes	yes	NO	NO	yes	NO
212	25	1	28	1	0	1	15	1	15	white	0	0			0		0	Not apply			1	0	1	0	1	140	1	yes	yes	NO	NO	yes	NO	NO	NO	NO	NO	NO	NO	NO	yes	yes	yes	NO	yes	NO	NO	yes	NO
213	30	1	20	1	0	1	15	1	15	white	0	1	1	0	0		1	DON’T KNOW			1	0	1	1	1	14	0							NO	NO	NO	NO	NO	NO	NO	NO	yes	NO	yes	yes	NO	NO	yes	NO
214	30	1	72	2	0	1	20	1	20	green	0	1	1	0	0		0	Not apply			1	0	1	1	1	3	1	yes	NO	NO	NO	NO	NO	NO	NO	NO	NO	NO	NO	NO	NO	NO	NO	NO	NO	NO	yes	yes	NO
215	30	1	11	1	1	1	30	1	30	No data	2	1	1	0	0		1	NEGATIVE			1	0	1	1	0		1	yes	NO	NO	NO	NO	NO	NO	NO	NO	NO	NO	NO	NO	NO	yes	yes	NO	NO	NO	NO	yes	NO
216	23	1	17	1	0	1	20	1	20	green	0	0			0		0	Not apply			1	0	1	1	1	70	1	yes	yes	NO	NO	NO	yes	NO	NO	NO	NO	NO	NO	NO	NO	NO	NO	NO	yes	NO	NO	yes	NO
217	35	2	31	1	0	1	20	1	20	No data	2	0			0		1	NEGATIVE			1	0	1	1	1	70	1	NO	yes	NO	NO	NO	NO	NO	NO	NO	NO	NO	NO	NO	NO	yes	NO	yes	NO	NO	NO	yes	NO
218	33	2	33	1	0	1	30	1	30	yellow	0	1	1	0	0		0	Not apply			1	0	0	No aplica	1	30	0							NO	NO	NO	NO	NO	NO	NO	NO	NO	yes	NO	yes	NO	NO	NO	NO
219	36	2	9	1	0	1	30	1	15	white	0	0			0		0	Not apply			1	0	1	1	0		1	yes	NO	NO	NO	yes	NO	NO	NO	NO	NO	NO	NO	NO	NO	NO	yes	yes	NO	NO	NO	yes	NO
220	30	1	14	1	1	1	7	1	7	green	0	1	1	0	0		1	NEGATIVE			1	0	1	0	1	21	1	yes	NO	NO	NO	NO	NO	NO	NO	NO	NO	NO	NO	NO	NO	NO	NO	NO	NO	NO	NO	yes	NO
221	37	2	19	1	0	1	30	1	20	white	0	0			0		1	NEGATIVE			1	0	1	0	1	105	1	yes	NO	NO	yes	yes	NO	NO	NO	NO	NO	NO	NO	NO	NO	yes	yes	yes	yes	NO	NO	NO	NO
222	26	1	39	1	1	1	7	1	7	green	2	0			0		1	NEGATIVE			1	0	0	No aplica	0		1	yes	NO	NO	NO	NO	NO	NO	NO	NO	NO	NO	NO	NO	NO	NO	yes	yes	yes	NO	NO	yes	NO
223	26	3	35	1	0	1	2	0	Not apply	Not apply	Not apply	1	1	0	1	7	1	NEGATIVE			1	0	1	1	1	24	1	yes	yes	NO	yes	yes	yes	NO	NO	NO	NO	NO	NO	NO	NO	NO	NO	yes	yes	NO	NO	NO	NO
224	33	2	24	1	0	1	6	1	5	white	1	1	1	0	0		1	NEGATIVE			1	0	1	0	1	3	0							NO	NO	NO	NO	NO	NO	NO	NO	NO	yes	yes	yes	NO	NO	yes	NO
225	35	2	24	1	0	1	3	1	3	white	2	1	1	0	0		1	DON’T KNOW			1	0	1	1	1	14	1	yes	NO	NO	yes	yes	NO	NO	NO	NO	NO	NO	NO	NO	NO	NO	NO	yes	NO	NO	NO	yes	NO
226	32	2	40	1	0	1	8	1	8	green	0	1	1	0	0		1	NEGATIVE			1	0	1	0	0		1	yes	NO	NO	NO	NO	yes	NO	NO	NO	NO	NO	NO	NO	NO	NO	yes	yes	yes	NO	NO	NO	NO
227	38	2	5	1	0	1	4	1	4	white	0	0			0		1	NEGATIVE			1	0	1	1	0		1	yes	yes	NO	NO	yes	NO	NO	NO	NO	NO	NO	NO	NO	NO	NO	NO	NO	yes	NO	NO	yes	NO
228	30	1	54	1	0	1	7	1	7	yellow	0	1	1	0	0		1	NEGATIVE			1	0	1	1	0		1	yes	NO	NO	yes	yes	yes	NO	NO	NO	NO	NO	NO	NO	NO	NO	NO	yes	yes	NO	NO	yes	NO
229	23	1	9	1	0	1	4	1	4	green	2	0			0		0	Not apply			1	0	1	1	1	7	1	yes	NO	NO	NO	NO	NO	NO	NO	NO	NO	NO	NO	NO	NO	NO	yes	yes	NO	NO	NO	yes	NO
230	33	2	65	2	1	1	8	1	8	yellow	0	0			0		0	Not apply			1	0	1	1	1	81	0							NO	NO	NO	NO	NO	NO	NO	NO	NO	yes	yes	NO	NO	NO	yes	NO
231	29	1	72.2	2	1	1	5	1	5	yellow	0	1	1	0	0		1	NEGATIVE			1	0	1	0	0		0							NO	NO	NO	NO	NO	NO	NO	NO	yes	yes	NO	yes	NO	NO	NO	NO
232	28	1	17	1	1	1	3	1	3	yellow	0	0			0		0	Not apply			1	0	1	1	1	70	0							NO	NO	NO	NO	NO	NO	NO	NO	NO	NO	NO	yes	NO	NO	yes	NO
233	20	1	9	1	0	1	15	1	15	white	0	0			0		0	Not apply			1	0	1	1	0		1	yes	yes	NO	NO	NO	yes	NO	NO	NO	NO	NO	NO	NO	yes	NO	NO	yes	NO	NO	NO	yes	NO
234	21	1	33	1	1	1	8	1	8	yellow	0	0			0		0	Not apply			1	0	1	1	1	70	1	yes	NO	NO	NO	yes	NO	NO	NO	NO	NO	NO	NO	NO	NO	NO	NO	NO	NO	NO	NO	yes	NO
235	46	3	49	1	0	1	8	0	Not apply	Not apply	Not apply	0			0		1	NEGATIVE			1	0	1	1	1	70	1	yes	NO	NO	NO	yes	NO	NO	NO	NO	NO	NO	NO	NO	NO	NO	yes	NO	NO	NO	NO	yes	NO
236	23	1	24	1	0	1	15	1	15	green	0	0			0		0	Not apply			1	0	1	1	0		0							NO	NO	NO	NO	NO	NO	NO	NO	NO	NO	NO	yes	NO	NO	yes	NO
237	32	2	16	1	0	1	6	1	6	yellow	0	0			0		0	Not apply			1	0	1	1	0		0							NO	NO	NO	NO	NO	NO	NO	NO	yes	yes	NO	NO	NO	NO	yes	NO
238	28	1	15	1	0	1	15	1	15	black	0	0			0		1	NEGATIVE			1	0	1	1	1	50	1	yes	NO	NO	yes	NO	NO	NO	NO	NO	NO	NO	NO	NO	NO	NO	yes	yes	yes	NO	NO	yes	NO
239	35	2	17	1	1	1	30	1	30	yellow	0	0			0		1	NEGATIVE			1	0	1	1	0		0							NO	NO	NO	NO	NO	NO	NO	NO	yes	NO	NO	NO	NO	NO	yes	NO
240	26	1	43	1	0	1	14	1	14	white	0	0			0		1	NEGATIVE			1	0	1	1	1	48	1	yes	yes	yes	yes	yes	yes	NO	NO	NO	NO	NO	NO	NO	NO	NO	yes	NO	NO	NO	NO	NO	NO
241	24	1	29	1	0	1	10	1	10	green	0	0			0		0	Not apply			1	0	1	1	1	30	1	yes	NO	NO	NO	NO	NO	NO	NO	NO	NO	NO	NO	NO	NO	yes	NO	yes	NO	NO	NO	yes	NO
242	30	1	33	1	0	1	4	0	Not apply	Not apply	Not apply	1	1	0	0		0	Not apply			1	0	1	1	0		1	yes	NO	NO	NO	NO	NO	NO	NO	NO	NO	NO	NO	NO	NO	NO	yes	yes	NO	NO	NO	yes	NO
243	39	2	48	1	0	1	15	0	Not apply	Not apply	Not apply	0			0		1	NEGATIVE			1	0	1	1	1	7	1	yes	yes	NO	NO	NO	NO	NO	NO	NO	NO	NO	NO	NO	NO	NO	yes	NO	yes	NO	NO	NO	NO
244	23	1	24	1	0	1	15	1	15	yellow	2	1	1	0	0		0	Not apply			1	0	1	1	1	30	0							NO	NO	NO	NO	NO	NO	NO	NO	NO	NO	NO	NO	NO	NO	yes	NO
245	39	2	7	1	0	1	18	1	18	white	0	0			0		0	Not apply			1	0	1	1	1	20	1	yes	yes	NO	yes	yes	NO	NO	NO	NO	NO	NO	NO	NO	NO	NO	yes	yes	NO	NO	NO	NO	NO
246	33	2	114	2	0	1	15	1	15	white	0	1	1	0	0		0	Not apply			1	0	1	1	1	60	1	yes	NO	NO	NO	NO	NO	NO	NO	NO	NO	NO	NO	NO	NO	NO	yes	yes	yes	NO	yes	yes	NO
247	44	3	34	1	0	1	30	0	Not apply	Not apply	Not apply	1	1	0	0		1	DON’T KNOW			1	0	1	1	1	35	1	yes	yes	NO	NO	NO	NO	NO	NO	NO	NO	NO	NO	yes	NO	NO	NO	NO	NO	NO	NO	yes	NO
248	42	3	54	1	1	0	Not apply	Not apply	Not apply	Not apply	Not apply	1	1	0	0		0				0	0	1	0
249	33	2	22	1	0	1	15	1	15	yellow	0	0			0		0	Not apply			1	0	1	1	0		1	yes	NO	NO	NO	NO	NO	NO	NO	NO	NO	NO	NO	NO	NO	NO	yes	NO	NO	NO	NO	yes	NO
250	24	1	45	1	0	1	20	1	20	yellow	1	1	1	0	0		0	Not apply			1	0	1	1	1	21	0							NO	NO	NO	NO	NO	NO	NO	NO	yes	NO	NO	NO	NO	NO	yes	NO
251	28	1	27	1	0	1	15	1	7	yellow	0	0			0		1	DON’T KNOW			1	0	1	1	0		1	yes	yes	NO	NO	NO	NO	NO	NO	NO	NO	NO	NO	NO	NO	NO	NO	NO	NO	NO	NO	yes	NO
252	38	2	42	1	1	1	30	1	30	white	0	0			0		1	NEGATIVE			1	0	1	0	0		1	yes	yes	NO	NO	NO	NO	NO	NO	NO	NO	NO	NO	NO	NO	yes	NO	yes	NO	NO	NO	yes	NO
253	27	1	48	1	1	1	8	1	8	green	0	0			0		0	Not apply			1	0	1	1	1	20	1	yes	NO	NO	NO	NO	NO	NO	NO	NO	NO	NO	NO	NO	NO	NO	yes	NO	NO	NO	NO	yes	NO
254	23	1	40	1	0	1	30	1	30	black	0	1	1	0	0		1	NEGATIVE			1	0	1	1	0		0							NO	NO	NO	NO	NO	NO	NO	NO	NO	NO	NO	NO	NO	NO	yes	NO
255	20	1	30	1	0	1	12	1	6	green	0	0			0		1	NEGATIVE			1	0	1	1	0		1	yes	yes	NO	NO	NO	NO	NO	NO	NO	NO	NO	NO	NO	NO	NO	yes	yes	yes	NO	NO	yes	NO
256	25	1	13	1	0	1	8	1	6	green	0	0			0		0	Not apply	SI	NEGATIVO	1	1	1	1	0		0							NO	NO	NO	NO	NO	NO	NO	NO	NO	NO	NO	NO	NO	NO	yes	NO
257	25	1	30	1	0	1	7	0	Not apply	Not apply	Not apply	0			0		0	Not apply			1	0	1	1	1	70	1	yes	yes	NO	NO	NO	NO	NO	NO	NO	NO	NO	NO	NO	yes	NO	yes	yes	yes	NO	NO	NO	NO
258	40	2	28	1	0	1	6	1	5	green	0	1	1	0	0		0	Not apply			1	0	1	1	1	140	1	yes	NO	NO	NO	yes	NO	NO	NO	NO	NO	NO	NO	NO	NO	NO	yes	yes	yes	NO	NO	yes	NO
259	21	1	21	1	0	1	15	1	15	white	1	0			0		0	Not apply			1	0	1	1	1	70	1	yes	NO	NO	NO	NO	NO	NO	NO	NO	NO	NO	NO	NO	NO	NO	yes	NO	NO	NO	NO	yes	NO
260	35	2	30	1	0	1	15	1	15	yellow	1	1	1	0	0		0	Not apply			1	0	1	1	0		0							NO	NO	NO	NO	NO	NO	NO	NO	NO	NO	NO	NO	NO	NO	yes	NO
261	37	2	29	1	0	1	10	1	10	green	0	0			0		0	Not apply			1	0	1	0	0		0							NO	NO	NO	NO	NO	NO	NO	NO	NO	NO	NO	yes	NO	NO	NO	NO
262	41	3	34	1	1	1	60	1	60	white	0	0			0		1	NEGATIVE			1	0	1	1	1	14	1	yes	yes	NO	yes	NO	NO	NO	NO	NO	NO	NO	NO	NO	NO	NO	NO	NO	yes	NO	NO	yes	NO
263	24	1	30	1	0	1	60	1	60	green	0	1	1	0	0		1	NEGATIVE			1	0	1	1	1	42	1	yes	yes	NO	NO	NO	NO	NO	NO	NO	NO	NO	NO	NO	NO	yes	yes	yes	yes	NO	NO	yes	NO
264	32	2	37	1	0	1	7	1	7	yellow	0	1	1	0	0		1	NEGATIVE			1	0	1	0	1	35	1	yes	NO	NO	NO	yes	NO	NO	NO	NO	NO	NO	NO	NO	NO	NO	yes	yes	yes	NO	NO	yes	NO
265	38	2	52	1	0	1	21	1	21	white	0	0			0		0	Not apply			1	0	1	1	1	10	1	yes	yes	NO	yes	NO	NO	NO	NO	NO	NO	NO	NO	NO	NO	NO	yes	yes	yes	NO	NO	yes	NO
266	38	2	30	1	1	1	30	0	Not apply	Not apply	Not apply	0			0		1	NEGATIVE			1	0	1	1	1	49	0							NO	NO	NO	NO	NO	NO	NO	NO	yes	NO	NO	yes	NO	yes	yes	NO
267	31	2	42	1	1	1	18	1	18	green	0	1	1	0	0		0	Not apply			1	0	1	0	0		1	yes	yes	NO	yes	NO	NO	NO	NO	NO	NO	NO	NO	NO	NO	NO	NO	NO	NO	NO	NO	yes	NO
268	33	2	60	1	0	1	15	1	4	white	0	0			0		0	Not apply			1	0	1	0	1	28	1	yes	yes	NO	yes	NO	yes	NO	NO	NO	NO	NO	NO	NO	NO	yes	NO	yes	NO	NO	NO	yes	NO
269	30	1	38	1	1	1	2	1	2	No data	2	1	1	0	0		1	NEGATIVE			1	0	1	0	0		0							NO	NO	NO	NO	NO	NO	NO	NO	NO	NO	NO	yes	NO	NO	NO	NO
270	27	1	20	1	0	1	9	1	9	yellow	0	0			0		0	Not apply			1	0	1	1	0		0							NO	NO	NO	NO	NO	NO	NO	NO	yes	NO	yes	yes	NO	NO	yes	NO
271	32	2	33	1	1	1	15	1	15	yellow	0	1	1	0	0		1	NEGATIVE			1	0	1	0	1	32	1	yes	NO	NO	NO	NO	NO	NO	NO	NO	NO	NO	NO	NO	NO	NO	NO	NO	yes	NO	yes	yes	NO
272	44	3	50	1	0	1	30	1	30	yellow	0	0			0		1	NEGATIVE			1	0	1	1	1	40	1	yes	NO	NO	NO	NO	NO	NO	NO	NO	NO	NO	NO	NO	NO	NO	yes	yes	yes	NO	NO	yes	NO
273	31	2	27	1	0	1	60	1	60	yellow	0	0			0		1	NEGATIVE			1	0	1	0	0		1	yes	yes	NO	yes	yes	yes	NO	NO	NO	NO	NO	NO	NO	NO	NO	yes	NO	yes	NO	NO	yes	NO
274	39	2	18	1	1	1	30	1	30	white	0	1	1	0	0		0	Not apply			1	0	1	0	0		0							NO	NO	NO	NO	NO	NO	NO	NO	NO	yes	yes	NO	NO	NO	yes	NO
275	29	1	71	2	0	1	15	1	15	yellow	0	1	1	0	0		0	Not apply			1	0	1	1	1	49	1	yes	NO	NO	NO	NO	NO	NO	NO	NO	NO	NO	NO	NO	NO	NO	NO	yes	yes	NO	NO	yes	NO
276	32	2	26	1	1	1	15	1	15	yellow	0	1	1	0	0		0	Not apply			1	0	1	1	1	15	1	yes	yes	NO	yes	yes	yes	NO	NO	NO	NO	NO	NO	NO	NO	yes	yes	NO	NO	NO	NO	yes	NO
277	19	1	9	1	0	1	8	1	8	white	0	1	1	0	0		1	NEGATIVE			1	0	1	1	0		0							NO	NO	NO	yes	NO	NO	NO	NO	NO	yes	yes	yes	NO	NO	yes	NO
278	47	3	58	1	0	1	30	1	30	white	1	1	1	0	0		0	Not apply			1	0	1	1	1	100	1	yes	NO	NO	NO	NO	NO	NO	NO	NO	NO	NO	NO	NO	NO	yes	yes	yes	yes	NO	NO	yes	NO
279	27	1	22	1	0	1	30	1	30	green	0	1	1	0	0		1	NEGATIVE			1	0	1	1	1	160	0							NO	NO	NO	NO	NO	NO	NO	NO	NO	yes	yes	NO	NO	NO	NO	NO
280	26	1	13	1	0	1	12	1	12	yellow	0	1	1	0	0		1	NEGATIVE			1	0	1	1	0		0							NO	NO	NO	NO	NO	NO	NO	NO	yes	yes	yes	yes	NO	NO	yes	NO
281	20	3	27	1	0	1	5	1	5	green	0	1	1	0	1	480	1	NEGATIVE			1	0	1	0	1	10	1	yes	NO	NO	NO	NO	NO	NO	NO	NO	NO	NO	NO	NO	NO	yes	yes	yes	NO	NO	NO	yes	NO
282	30	1	29	1	0	1	3	1	3	white	0	0			0		1	NEGATIVE			1	0	1	1	1	35	1	yes	yes	yes	yes	yes	NO	NO	NO	NO	NO	NO	NO	NO	NO	NO	yes	NO	NO	NO	NO	yes	NO
283	27	1	40	1	1	1	24	1	24	yellow	1	1	1	0	0		0	Not apply			1	0	1	0	1	25	1	yes	NO	NO	NO	NO	NO	NO	NO	NO	NO	NO	NO	NO	NO	NO	yes	yes	yes	NO	NO	yes	NO
284	27	1	40	1	1	1	14	1	5	yellow	0	1	1	0	0		1	NEGATIVE			1	0	1	0	0		1	yes	NO	NO	NO	NO	NO	NO	NO	NO	NO	NO	NO	NO	NO	yes	yes	yes	yes	NO	NO	yes	NO
285	23	1	42	1	0	1	15	0	Not apply	Not apply	Not apply	0			0		1	DON’T KNOW			1	0	1	1	1	21	1	yes	yes	yes	yes	yes	NO	NO	NO	NO	NO	NO	NO	NO	NO	yes	NO	NO	NO	NO	NO	yes	NO
286	27	1	25	1	0	1	15	1	15	green	1	1	1	0	0		0	Not apply			1	0	1	1	0		0							NO	NO	NO	NO	NO	NO	NO	NO	yes	yes	yes	NO	NO	NO	yes	NO
287	22	1	42.3	1	0	1	30	1	30	green	0	0			0		0	Not apply			1	0	1	0	1	35	0							NO	NO	NO	NO	NO	NO	NO	yes	NO	NO	NO	NO	NO	NO	yes	NO
288	21	1	37	1	0	1	15	1	15	white	0	1	1	0	0		0	Not apply			1	0	1	1	1	35	1	yes	NO	NO	yes	yes	NO	NO	NO	NO	NO	NO	NO	NO	NO	NO	NO	NO	NO	NO	NO	yes	NO
289	33	1	40	2	1	1	5	0	Not apply	Not apply	Not apply	0			1	12	1	NEGATIVE			1	0	1	1	1	14	1	yes	NO	NO	NO	yes	NO	NO	NO	NO	NO	NO	NO	NO	NO	NO	NO	NO	NO	NO	NO	yes	NO
290	35	2	53	1	1	1	5	1	2	white	0	1	1	0	0		1	NEGATIVE			1	0	0	No aplica	0		1	yes	NO	NO	NO	NO	NO	NO	NO	NO	NO	NO	NO	NO	NO	yes	NO	yes	NO	NO	NO	NO	NO
291	23	1	64	2	0	1	90	1	90	yellow	1	1	1	0	0		1	DON’T KNOW	SI	NEGATIVO	1	1	1	1	0		1	yes	yes	NO	NO	NO	NO	NO	NO	NO	NO	NO	NO	NO	NO	yes	yes	NO	NO	NO	yes	yes	NO
292	41	3	19	1	0	1	3	1	3	yellow	0	0			0		1	DON’T KNOW			1	0	1	1	1	35	0							NO	NO	NO	NO	NO	NO	NO	NO	NO	yes	NO	yes	NO	NO	NO	NO
293	28	1	33	1	0	1	15	1	15	white	0	1	1	0	0		1	NEGATIVE			1	0	1	1	0		1	yes	yes	NO	NO	NO	NO	NO	NO	NO	NO	NO	NO	NO	NO	NO	NO	NO	NO	NO	NO	yes	NO
294	21	1	22	1	0	1	2	1	2	green	0	0			0		1	POSITIVE			1	0	1	1	1	140	1	yes	yes	yes	yes	yes	yes	NO	NO	NO	NO	NO	NO	NO	NO	NO	NO	NO	yes	NO	NO	yes	NO
295	24	1	36	1	0	1	15	1	14	yellow	0	1	1	0	0		0	Not apply			1	0	0	No aplica	0		1	yes	NO	NO	NO	NO	NO	NO	NO	NO	NO	NO	NO	NO	NO	yes	yes	yes	yes	NO	yes	yes	NO
296	31	2	31	1	0	1	30	1	15	yellow	0	1	1	0	0		2	Not apply			1	0	1	1	0		1	yes	yes	NO	NO	NO	NO	NO	NO	NO	NO	NO	NO	NO	NO	yes	yes	yes	yes	NO	yes	NO	NO
297	27	1	8	1	0	0	Not apply	Not apply	Not apply	Not apply	Not apply	1	1	0	0		1	NEGATIVE			0	0	1	1
298	33	2	123	3	0	1	15	1	15	yellow	0	0			0		0	Not apply			1	0	0	No aplica	1	10	1	yes	NO	NO	NO	NO	NO	NO	NO	NO	NO	NO	NO	NO	NO	yes	NO	NO	NO	NO	NO	yes	NO
299	35	2	72	2	0	1	24	1	12	green	0	1	1	0	0		1	NEGATIVE	SI	NEGATIVO	1	1	1	0	0		1	yes	yes	yes	yes	yes	NO	NO	NO	NO	NO	NO	NO	NO	NO	NO	yes	yes	yes	NO	NO	yes	NO
300	35	2	36	1	0	1	30	1	30	white	0	0			0		1	POSITIVE	NO	No aplica	1	1	1	1	0		1	yes	NO	NO	NO	NO	NO	NO	NO	NO	NO	NO	NO	NO	NO	NO	NO	NO	NO	NO	NO	yes	NO
301	66	4	35	1	0	1	8	1	8	white	0	0			0		1	NEGATIVE	SI	NEGATIVO	1	1	1	1	0		1	yes	NO	NO	NO	NO	NO	NO	NO	NO	NO	NO	NO	NO	NO	NO	NO	NO	NO	NO	NO	yes	NO
302	22	1	30	1	0	1	7	0	Not apply	Not apply	Not apply	0			0		0	Not apply	SI	NEGATIVO	1	1	1	1	0		0							NO	NO	NO	NO	NO	NO	NO	NO	NO	NO	NO	NO	NO	NO	yes	NO
303	30	1	37	1	1	1	60	1	60	yellow	0	0			0		0	Not apply	SI	NEGATIVO	1	1	1	1	0		1	yes	yes	NO	NO	NO	NO	NO	NO	NO	NO	NO	NO	NO	NO	NO	yes	NO	NO	yes	NO	yes	NO
304	24	1	30	1	0	1	15	1	15	white	0	1	1	0	0		0	Not apply	SI	NEGATIVO	1	1	1	1	0		0							NO	NO	NO	NO	NO	NO	NO	yes	yes	yes	yes	yes	NO	NO	yes	NO
305	22	1	29	1	0	1	15	1	15	white	0	1	1	0	0		0	Not apply	SI	NEGATIVO	1	1	1	1	1	20	1	yes	NO	NO	NO	NO	NO	NO	NO	NO	NO	NO	NO	NO	NO	NO	NO	yes	yes	NO	NO	yes	NO
306	23	1	55	1	1	1	15	1	15	green	0	0			0		0	Not apply	SI	NEGATIVO	1	1	1	1	1	50	0							NO	NO	NO	NO	NO	NO	NO	NO	yes	yes	yes	yes	NO	NO	yes	NO
307	30	1	36	1	0	1	30	1	30	yellow	0	0			0		0	Not apply	SI	NEGATIVO	1	1	1	1	0		0							NO	NO	NO	NO	yes	NO	NO	NO	NO	NO	yes	yes	NO	NO	yes	NO
308	50	3	94	2	0	1	60	1	18	white	0	1	1	0	0		1	NEGATIVE	SI	NEGATIVO	1	1	1	1	1	10	0							NO	NO	NO	NO	NO	NO	NO	NO	NO	yes	yes	yes	NO	NO	yes	NO
309	22	1	34	1	0	1	15	1	15	white	0	1	1	0	0		0	Not apply	SI	NEGATIVO	1	1	1	1	0		1	yes	NO	NO	NO	NO	NO	NO	NO	NO	NO	NO	NO	NO	NO	NO	NO	yes	yes	NO	NO	NO	NO
310	22	1	26	1	1	1	30	1	30	green	1	1	1	0	0		0	Not apply	SI	NEGATIVO	1	1	1	1	0		0							NO	NO	NO	NO	NO	NO	NO	NO	NO	NO	NO	NO	NO	yes	yes	NO
311	46	3	37	1	0	1	4	1	4	white	0	0			0		1	NEGATIVE	SI	NEGATIVO	1	1	1	1	1	10	1	yes	NO	NO	NO	NO	NO	NO	NO	NO	NO	NO	NO	NO	NO	NO	yes	NO	NO	NO	NO	yes	NO
312	26	1	15	1	0	1	15	1	15	white	0	0			0		0	Not apply	SI	NEGATIVO	1	1	1	1	0		1	yes	NO	NO	NO	NO	NO	NO	NO	NO	NO	NO	NO	NO	NO	yes	yes	yes	NO	NO	NO	yes	NO
313	23	1	31	1	0	1	10	1	3	yellow	0	0			0		0	Not apply	SI	NEGATIVO	1	1	1	1	1	50	1	yes	yes	NO	yes	yes	NO	NO	NO	NO	NO	NO	NO	NO	NO	yes	yes	yes	NO	NO	NO	NO	NO
314	24	1	39	1	0	0	Not apply	Not apply	Not apply	Not apply	Not apply	1	1	0	0		0				0	0	1	0
315	49	3	115	2	0	0	Not apply	Not apply	Not apply	Not apply	Not apply	1	1	0	0		0				0	0	1	0
316	52	4	60	1	0	0	Not apply	Not apply	Not apply	Not apply	Not apply	0			0		1	NEGATIVE			0	0	0	No aplica
317	24	1	42	1	0	0	Not apply	Not apply	Not apply	Not apply	Not apply	0			0		1	NEGATIVE			0	0	1	0
318	46	3	169	3	0	0	Not apply	Not apply	Not apply	Not apply	Not apply	1	1	0	0		1	NEGATIVE			0	0	1	1
319	55	4	42	1	0	0	Not apply	Not apply	Not apply	Not apply	Not apply	0			0		0				0	0	1	1
320	40	2	168	3	0	0	Not apply	Not apply	Not apply	Not apply	Not apply	0			0		1	NEGATIVE			0	0	1	1
321	74	4	108	2	1	0	Not apply	Not apply	Not apply	Not apply	Not apply	1	1	0	0		2	Not apply			0	0	1	0
322	26	1	18	1	0	0	Not apply	Not apply	Not apply	Not apply	Not apply	0			0		0				0	0	1	1
323	60	4	21	1	0	0	Not apply	Not apply	Not apply	Not apply	Not apply	0			0		0				0	0	1	1
324	35	2	96	2	0	0	Not apply	Not apply	Not apply	Not apply	Not apply	1	1	0	0		1	DON’T KNOW			0	0	0	No aplica
325	50	3	30	1	0	0	Not apply	Not apply	Not apply	Not apply	Not apply	0			0		0				0	0	1	1
326	56	4	51	1	0	0	Not apply	Not apply	Not apply	Not apply	Not apply	0			0		1	NEGATIVE			0	0	0	No aplica
327	25	1	84	2	0	0	Not apply	Not apply	Not apply	Not apply	Not apply	1	1	0	0		1	NEGATIVE			0	0	1	0
328	32	2	46	1	1	0	Not apply	Not apply	Not apply	Not apply	Not apply	1	1	0	0		1	DON’T KNOW			0	0	0	No aplica
329	53	4	52	1	1	0	Not apply	Not apply	Not apply	Not apply	Not apply	0			0		0				0	0	0	No aplica
330	66	4	40	1	0	0	Not apply	Not apply	Not apply	Not apply	Not apply	0			0		2	Not apply			0	0	1	1
331	38	2	92	2	0	0	Not apply	Not apply	Not apply	Not apply	Not apply	1	1	0	0		1	NEGATIVE			0	0	1	1
332	49	3	60	1	1	0	Not apply	Not apply	Not apply	Not apply	Not apply	0			0		0				0	0	1	0
333	64	4	23	1	0	0	Not apply	Not apply	Not apply	Not apply	Not apply	0			0		1	NEGATIVE			0	0	1	0
334	42	3	89	2	0	0	Not apply	Not apply	Not apply	Not apply	Not apply	0			0		1	NEGATIVE			0	0	1	1
335	31	2	34	1	0	0	Not apply	Not apply	Not apply	Not apply	Not apply	0			0		1	NEGATIVE			0	0	1	1
336	45	3	60	1	0	0	Not apply	Not apply	Not apply	Not apply	Not apply	0			0		0				0	0	1	1
337	42	3	22	1	0	0	Not apply	Not apply	Not apply	Not apply	Not apply	0			0		0				0	0	1	1
338	30	1	10	1	1	0	Not apply	Not apply	Not apply	Not apply	Not apply	0			0		1	NEGATIVE			0	0	1	0
339	48	3	61	2	1	0	Not apply	Not apply	Not apply	Not apply	Not apply	1	1	1	0		0				0	0	1	1
340	32	2	121	3	0	0	Not apply	Not apply	Not apply	Not apply	Not apply	0			0		1	NEGATIVE			0	0	1	0
341	44	3	17	1	1	0	Not apply	Not apply	Not apply	Not apply	Not apply	0			0		1	NEGATIVE			0	0	1	1
342	58	4	16	1	0	0	Not apply	Not apply	Not apply	Not apply	Not apply	0			0		0				0	0	1	0
343	50	3	24	1	0	0	Not apply	Not apply	Not apply	Not apply	Not apply	0			0		0				0	0	1	0
344	24	1	36	1	0	0	Not apply	Not apply	Not apply	Not apply	Not apply	1	1	1	0		0				0	0	1	0
345	51	4	37	1	1	0	Not apply	Not apply	Not apply	Not apply	Not apply	1	1	0	0		1	NEGATIVE			0	0	1	0
346	55	4	16	1	0	0	Not apply	Not apply	Not apply	Not apply	Not apply	1	1	0	0		0				0	0	1	1
347	54	4	22	1	1	0	Not apply	Not apply	Not apply	Not apply	Not apply	1	1	0	0		0				0	0	1	1
348	50	3	43	1	0	0	Not apply	Not apply	Not apply	Not apply	Not apply	0			0		0				0	0	1	0
349	48	3	35	1	1	0	Not apply	Not apply	Not apply	Not apply	Not apply	1	1	0	0		0				0	0	1	0
350	23	1	53	1	0	0	Not apply	Not apply	Not apply	Not apply	Not apply	0			0		0				0	0	1	0
351	27	1	93	2	0	0	Not apply	Not apply	Not apply	Not apply	Not apply	0			0		1	NEGATIVE			0	0	1	0
352	25	1	7.9	1	0	0	Not apply	Not apply	Not apply	Not apply	Not apply	0			0		0				0	0	1	1
353	39	2	30	1	0	0	Not apply	Not apply	Not apply	Not apply	Not apply	0			0		0				0	0	1	0
354	21	1	32	1	0	0	Not apply	Not apply	Not apply	Not apply	Not apply	0			0		0				0	0	1	0
355	38	2	25	1	0	0	Not apply	Not apply	Not apply	Not apply	Not apply	0			0		0				0	0	1	0
356	29	1	21	1	1	0	Not apply	Not apply	Not apply	Not apply	Not apply	0			0		1	NEGATIVE			0	0	1	1
357	26	1	65	2	1	0	Not apply	Not apply	Not apply	Not apply	Not apply	0			0		0				0	0	1	0
358	30	1	91	2	0	0	Not apply	Not apply	Not apply	Not apply	Not apply	0			0		0				0	0	1	0
359	21	1	17	1	0	0	Not apply	Not apply	Not apply	Not apply	Not apply	0			0		0				0	0	1	0
360	43	3	8	1	1	0	Not apply	Not apply	Not apply	Not apply	Not apply	0			0		0				0	0	1	1
361	24	1	33	1	0	0	Not apply	Not apply	Not apply	Not apply	Not apply	0			0		0				0	0	1	0
362	22	1	39	1	0	0	Not apply	Not apply	Not apply	Not apply	Not apply	0			0		0				0	0	1	0
363	32	2	31	1	1	0	Not apply	Not apply	Not apply	Not apply	Not apply	0			0		1	NEGATIVE			0	0	1	1
364	24	1	31	1	0	0	Not apply	Not apply	Not apply	Not apply	Not apply	0			0		0				0	0	1	0
365	25	1	61	2	0	0	Not apply	Not apply	Not apply	Not apply	Not apply	1	1	0	0		0				0	0	1	1
366	22	1	6	1	0	0	Not apply	Not apply	Not apply	Not apply	Not apply	0			0		0				0	0	1	0
367	33	2	26.5	1	0	0	Not apply	Not apply	Not apply	Not apply	Not apply	0			0		0				0	0	1	0
368	40	2	31	1	1	0	Not apply	Not apply	Not apply	Not apply	Not apply	1	1	0	0		1	DON’T KNOW			0	0	1	1
369	42	3	28	1	0	0	Not apply	Not apply	Not apply	Not apply	Not apply	0			0		1	NEGATIVE			0	0	1	0
370	22	1	37	1	0	0	Not apply	Not apply	Not apply	Not apply	Not apply	0			0		1	NEGATIVE			0	0	1	1
371	24	1	25	1	0	0	Not apply	Not apply	Not apply	Not apply	Not apply	0			0		0				0	0	1	1
372	30	1	76	2	0	0	Not apply	Not apply	Not apply	Not apply	Not apply	0			0		1	NEGATIVE			0	0	1	1
373	20	1	20	1	0	0	Not apply	Not apply	Not apply	Not apply	Not apply	1	1	0	0		1	NEGATIVE			0	0	1	1
374	39	2	12	1	0	0	Not apply	Not apply	Not apply	Not apply	Not apply	1	1	0	0		0				0	0	1	0
375	35	2	28	1	0	0	Not apply	Not apply	Not apply	Not apply	Not apply	0			0		1	NEGATIVE			0	0	1	1
376	38	2	9	1	1	0	Not apply	Not apply	Not apply	Not apply	Not apply	0			0		0				0	0	1	1
377	21	1	26	1	0	0	Not apply	Not apply	Not apply	Not apply	Not apply	1	1	0	0		0				0	0	1	1
378	24	1	30	1	0	0	Not apply	Not apply	Not apply	Not apply	Not apply	0			0		1	NEGATIVE			0	0	1	0
379	22	1	55	1	0	0	Not apply	Not apply	Not apply	Not apply	Not apply	0			0		0				0	0	1	1
380	23	1	25	1	0	0	Not apply	Not apply	Not apply	Not apply	Not apply	0			0		0				0	0	1	1
381	23	1	19	1	0	0	Not apply	Not apply	Not apply	Not apply	Not apply	0			0		1	DON’T KNOW			0	0	1	0
382	33	2	23	1	0	0	Not apply	Not apply	Not apply	Not apply	Not apply	0			0		0				0	0	0	No aplica
383	29	1	46	1	0	0	Not apply	Not apply	Not apply	Not apply	Not apply	0			0		1	NEGATIVE			0	0	1	0
384	20	1	7	1	0	0	Not apply	Not apply	Not apply	Not apply	Not apply	0			0		0				0	0	1	1
385	24	1	26	1	1	0	Not apply	Not apply	Not apply	Not apply	Not apply	0			0		1	NEGATIVE			0	0	1	0
386	29	1	36	1	0	0	Not apply	Not apply	Not apply	Not apply	Not apply	1	1	0	0		0				0	0	1	1
387	25	1	37	1	0	0	Not apply	Not apply	Not apply	Not apply	Not apply	0			0		0				0	0	1	0
388	22	1	26	1	0	0	Not apply	Not apply	Not apply	Not apply	Not apply	1	1	0	0		0				0	0	1	1
389	35	2	16	1	0	0	Not apply	Not apply	Not apply	Not apply	Not apply	0			0		1	NEGATIVE			0	0	1	0
390	26	1	37	1	0	0	Not apply	Not apply	Not apply	Not apply	Not apply	0			0		0				0	0	1	0
391	23	1	42	1	0	0	Not apply	Not apply	Not apply	Not apply	Not apply	0			0		0				0	0	1	0
392	32	2	30	1	0	0	Not apply	Not apply	Not apply	Not apply	Not apply	0			0		1	NEGATIVE			0	0	1	1
393	29	1	56	1	0	0	Not apply	Not apply	Not apply	Not apply	Not apply	0			0		1	DON’T KNOW			0	0	1	0
394	27	1	28	1	0	0	Not apply	Not apply	Not apply	Not apply	Not apply	1	1	0	0		0				0	0	0	No aplica
395	28	1	25	1	0	0	Not apply	Not apply	Not apply	Not apply	Not apply	1	1	0	0		0				0	0	1	1
396	33	2	35	1	1	0	Not apply	Not apply	Not apply	Not apply	Not apply	0			0		0				0	0	1	1
397	36	2	23	1	0	0	Not apply	Not apply	Not apply	Not apply	Not apply	1	1	0	0		0				0	0	1	0
398	38	2	36	1	1	0	Not apply	Not apply	Not apply	Not apply	Not apply	1	1	0	0		0				0	0	1	1
399	24	1	42	1	0	0	Not apply	Not apply	Not apply	Not apply	Not apply	0			0		0				0	0	1	1
400	24	1	33	1	0	0	Not apply	Not apply	Not apply	Not apply	Not apply	1	1	0	0		0				0	0	0	No aplica
401	26	1	41	1	1	0	Not apply	Not apply	Not apply	Not apply	Not apply	0			0		0				0	0	0	No aplica
402	37	2	34	1	1	0	Not apply	Not apply	Not apply	Not apply	Not apply	0			0		0				0	0	1	1
403	32	2	28	1	0	0	Not apply	Not apply	Not apply	Not apply	Not apply	0			0		0				0	0	1	1
404	31	1	24	1	0	0	Not apply	Not apply	Not apply	Not apply	Not apply	0			1	12	1	NEGATIVE			0	0	1	0
405	51	4	54	1	1	0	Not apply	Not apply	Not apply	Not apply	Not apply	0			0		0				0	0	1	1
406	34	2	59	1	0	0	Not apply	Not apply	Not apply	Not apply	Not apply	1	1	0	0		0				0	0	1	0
407	24	1	53	1	0	0	Not apply	Not apply	Not apply	Not apply	Not apply	0			0		1	NEGATIVE			0	0	1	1
408	37	2	65	2	0	0	Not apply	Not apply	Not apply	Not apply	Not apply	0			0		1	NEGATIVE			0	0	1	0
409	27	1	39	1	1	0	Not apply	Not apply	Not apply	Not apply	Not apply	0			0		0				0	0	1	1
410	27	1	15	1	1	0	Not apply	Not apply	Not apply	Not apply	Not apply	0			0		1	NEGATIVE			0	0	1	1
411	29	1	73	2	0	0	Not apply	Not apply	Not apply	Not apply	Not apply	1	1	0	0		0				0	0	1	0
412	32	2	24	1	0	0	Not apply	Not apply	Not apply	Not apply	Not apply	0			0		0				0	0	1	1
413	25	1	30	1	0	0	Not apply	Not apply	Not apply	Not apply	Not apply	0			0		0				0	0	1	0
414	44	3	33	1	1	0	Not apply	Not apply	Not apply	Not apply	Not apply	0			0		1	NEGATIVE			0	0	1	0
415	31	2	31	1	0	0	Not apply	Not apply	Not apply	Not apply	Not apply	1	1	0	0		0				0	0	1	1
416	48	3	87	2	0	0	Not apply	Not apply	Not apply	Not apply	Not apply	0			0		1	NEGATIVE			0	0	1	1
417	32	2	21	1	0	0	Not apply	Not apply	Not apply	Not apply	Not apply	1	1	0	0		1	DON’T KNOW			0	0	1	1
418	26	1	26	1	0	0	Not apply	Not apply	Not apply	Not apply	Not apply	1	1	0	0		0				0	0	1	0
419	35	2	43	1	0	0	Not apply	Not apply	Not apply	Not apply	Not apply	0			0		1	NEGATIVE			0	0	1	1
420	38	2	18	1	0	0	Not apply	Not apply	Not apply	Not apply	Not apply	1	1	0	0		1	NEGATIVE			0	0	1	1
421	33	2	10	1	0	0	Not apply	Not apply	Not apply	Not apply	Not apply	0			0		0				0	0	1	0
422	29	1	48	1	1	0	Not apply	Not apply	Not apply	Not apply	Not apply	1	1	0	0		1	NEGATIVE			0	0	1	1
423	20	1	28	1	0	0	Not apply	Not apply	Not apply	Not apply	Not apply	0			0		0				0	0	1	0
424	21	1	25	1	0	0	Not apply	Not apply	Not apply	Not apply	Not apply	0			0		1	NEGATIVE			0	0	1	0
425	27	1	36	1	0	0	Not apply	Not apply	Not apply	Not apply	Not apply	1	1	0	0		1	DON’T KNOW			0	0	1	1
426	24	1	44	1	0	0	Not apply	Not apply	Not apply	Not apply	Not apply	1	1	0	0		0				0	0	1	1
427	30	1	24	1	0	0	Not apply	Not apply	Not apply	Not apply	Not apply	0			2		1	NEGATIVE			0	0	1	0
428	27	1	87	2	0	0	Not apply	Not apply	Not apply	Not apply	Not apply	0			0		1	NEGATIVE			0	0	1	0
429	26	1	12	1	0	0	Not apply	Not apply	Not apply	Not apply	Not apply	0			0		0				0	0	1	1
430	44	3	21	1	1	0	Not apply	Not apply	Not apply	Not apply	Not apply	1	1	0	0		0				0	0	1	1
431	20	1	24	1	0	0	Not apply	Not apply	Not apply	Not apply	Not apply	1	1	0	0		0				0	0	1	1
432	21	1	21	1	0	0	Not apply	Not apply	Not apply	Not apply	Not apply	1	1	0	0		0				0	0	1	1
433	43	3	51	1	0	0	Not apply	Not apply	Not apply	Not apply	Not apply	0			0		1	DON’T KNOW			0	0	1	1
434	50	3	16	1	0	0	Not apply	Not apply	Not apply	Not apply	Not apply	0			0		0				0	0	1	1
435	21	1	17	1	0	0	Not apply	Not apply	Not apply	Not apply	Not apply	0			0		0				0	0	1	1
436	43	3	8	1	0	0	Not apply	Not apply	Not apply	Not apply	Not apply	0			0		0				0	0	1	0
437	33	2	20	1	0	0	Not apply	Not apply	Not apply	Not apply	Not apply	0			0		0				0	0	1	1
438	45	3	18	1	1	0	Not apply	Not apply	Not apply	Not apply	Not apply	0			0		1	NEGATIVE			0	0	1	1
439	22	1	11	1	0	0	Not apply	Not apply	Not apply	Not apply	Not apply	1	1	0	0		0				0	0	1	0
440	22	1	11	1	1	0	Not apply	Not apply	Not apply	Not apply	Not apply	1	1	0	0		0				0	0	1	0
441	26	1	46	1	0	0	Not apply	Not apply	Not apply	Not apply	Not apply	1	1	0	0		0				0	0	1	0
442	33	2	52	1	0	0	Not apply	Not apply	Not apply	Not apply	Not apply	0			0		0				0	0	1	1
443	27	1	31	1	0	0	Not apply	Not apply	Not apply	Not apply	Not apply	1	1	0	0		0				0	0	1	1
444	34	2	14	1	1	0	Not apply	Not apply	Not apply	Not apply	Not apply	0			0		1	DON’T KNOW			0	0	1	1
445	19	1	13	1	0	0	Not apply	Not apply	Not apply	Not apply	Not apply	0			0		1	NEGATIVE			0	0	1	1
446	27	1	17	1	0	0	Not apply	Not apply	Not apply	Not apply	Not apply	1	1	0	0		0				0	0	1	1
447	27	1	46	1	0	0	Not apply	Not apply	Not apply	Not apply	Not apply	1	1	0	0		1	DON’T KNOW			0	0	1	0
448	24	1	29	1	0	0	Not apply	Not apply	Not apply	Not apply	Not apply	1	1	0	0		0				0	0	1	1
449	22	1	32	1	0	0	Not apply	Not apply	Not apply	Not apply	Not apply	1	1	0	0		1	NEGATIVE			0	0	1	0
450	32	2	42	1	0	0	Not apply	Not apply	Not apply	Not apply	Not apply	1	1	0	0		1	NEGATIVE			0	0	1	1
451	35	2	12	1	0	0	Not apply	Not apply	Not apply	Not apply	Not apply	0			0		0				0	0	1	1
452	43	3	11	1	1	0	Not apply	Not apply	Not apply	Not apply	Not apply	0			0		0				0	0	1	0
453	30	1	14	1	0	0	Not apply	Not apply	Not apply	Not apply	Not apply	0			0		0				0	0	1	1
454	25	1	31	1	0	0	Not apply	Not apply	Not apply	Not apply	Not apply	0			0		1	NEGATIVE			0	0	1	0
455	41	3	16	1	1	0	Not apply	Not apply	Not apply	Not apply	Not apply	0			0		1	DON’T KNOW			0	0	1	0
456	27	1	6	1	1	0	Not apply	Not apply	Not apply	Not apply	Not apply	0			0		0				0	0	1	1
457	28	1	43	1	1	0	Not apply	Not apply	Not apply	Not apply	Not apply	0			0		1	NEGATIVE			0	0	1	0
458	24	1	64	2	0	0	Not apply	Not apply	Not apply	Not apply	Not apply	1	1	0	0		1	DON’T KNOW			0	0	1	1
459	44	3	28	1	1	0	Not apply	Not apply	Not apply	Not apply	Not apply	0			0		1	NEGATIVE			0	0	1	1
460	25	1	15	1	1	0	Not apply	Not apply	Not apply	Not apply	Not apply	0			0		1	NEGATIVE			0	0	1	1
461	24	1	8	1	0	0	Not apply	Not apply	Not apply	Not apply	Not apply	0			0		1	NEGATIVE			0	0	1	1
462	29	1	132	3	0	0	Not apply	Not apply	Not apply	Not apply	Not apply	1	1	0	0		0				0	0	1	1
463	26	1	32	1	0	0	Not apply	Not apply	Not apply	Not apply	Not apply	0			0		1	NEGATIVE			0	0	1	1
464	21	1	29	1	0	0	Not apply	Not apply	Not apply	Not apply	Not apply	1	1	0	0		2	Not apply			0	0	1	1
465	23	1	23	1	0	0	Not apply	Not apply	Not apply	Not apply	Not apply	0			0		0				0	0	1	1
466	23	1	24	1	0	0	Not apply	Not apply	Not apply	Not apply	Not apply	1	1	0	0		0				0	0	1	0
467	41	3	14	1	0	0	Not apply	Not apply	Not apply	Not apply	Not apply	0			0		0				0	0	1	1
468	39	2	92	2	1	0	Not apply	Not apply	Not apply	Not apply	Not apply	1	1	0	0		0				0	0	1	1
469	20	1	18	1	1	0	Not apply	Not apply	Not apply	Not apply	Not apply	0			0		1	DON’T KNOW			0	0	1	1
470	34	2	23	1	1	0	Not apply	Not apply	Not apply	Not apply	Not apply	0			0		1	NEGATIVE			0	0	1	1
471	26	1	12	1	1	0	Not apply	Not apply	Not apply	Not apply	Not apply	0			0		1	DON’T KNOW			0	0	1	0
472	29	1	87	2	1	0	Not apply	Not apply	Not apply	Not apply	Not apply	0			0		0				0	0	1	1
473	33	2	44	1	1	0	Not apply	Not apply	Not apply	Not apply	Not apply	0			0		2	Not apply			0	0	0	No aplica
474	42	3	43	1	0	0	Not apply	Not apply	Not apply	Not apply	Not apply	0			0		1	NEGATIVE			0	0	1	1
475	29	1	48	1	1	0	Not apply	Not apply	Not apply	Not apply	Not apply	0			0		1	NEGATIVE			0	0	1	0
476	23	1	45	1	0	0	Not apply	Not apply	Not apply	Not apply	Not apply	0			0		0				0	0	1	1
477	24	1	36	1	0	0	Not apply	Not apply	Not apply	Not apply	Not apply	0			0		0				0	0	1	0
478	30	1	42	1	0	0	Not apply	Not apply	Not apply	Not apply	Not apply	0			0		1	NEGATIVE			0	0	0	No aplica
479	33	2	32	1	0	0	Not apply	Not apply	Not apply	Not apply	Not apply	0			0		1	NEGATIVE			0	0	1	0
480	33	2	28	1	1	0	Not apply	Not apply	Not apply	Not apply	Not apply	0			0		1	DON’T KNOW			0	0	1	0
481	28	1	58	1	1	0	Not apply	Not apply	Not apply	Not apply	Not apply	0			0		1	DON’T KNOW			0	0	1	1
482	34	2	54	1	0	0	Not apply	Not apply	Not apply	Not apply	Not apply	0			0		0				0	0	1	0
483	38	2	23	1	0	0	Not apply	Not apply	Not apply	Not apply	Not apply	1	1	0	0		0				0	0	1	0
484	28	1	24	1	0	0	Not apply	Not apply	Not apply	Not apply	Not apply	0			0		1	NEGATIVE			0	0	1	1
485	38	2	34	1	0	0	Not apply	Not apply	Not apply	Not apply	Not apply	0			0		1	DON’T KNOW			0	0	1	1
486	45	3	51	1	1	0	Not apply	Not apply	Not apply	Not apply	Not apply	0			0		1	NEGATIVE			0	0	1	0
487	32	2	21	1	0	0	Not apply	Not apply	Not apply	Not apply	Not apply	0			0		0				0	0	1	1
488	25	1	22	1	0	0	Not apply	Not apply	Not apply	Not apply	Not apply	0			0		0				0	0	1	1
489	23	1	41	1	0	0	Not apply	Not apply	Not apply	Not apply	Not apply	1	1	0	0		0				0	0	1	0
490	46	3	54	1	0	0	Not apply	Not apply	Not apply	Not apply	Not apply	0			0		1	NEGATIVE			0	0	1	1
491	35	2	84	2	0	0	Not apply	Not apply	Not apply	Not apply	Not apply	1	1	0	0		1	DON’T KNOW			0	0	1	1
492	21	1	15	1	0	0	Not apply	Not apply	Not apply	Not apply	Not apply	0			0		0				0	0	1	0
493	32	2	28	1	0	0	Not apply	Not apply	Not apply	Not apply	Not apply	1	1	0	0		1	NEGATIVE			0	0	1	1
494	24	1	34	1	0	0	Not apply	Not apply	Not apply	Not apply	Not apply	0			0		1	NEGATIVE			0	0	1	1
495	22	1	34	1	0	0	Not apply	Not apply	Not apply	Not apply	Not apply	1	1	0	0		1	DON’T KNOW			0	0	1	0
496	36	2	36	1	1	0	Not apply	Not apply	Not apply	Not apply	Not apply	1	1	0	0		1	DON’T KNOW			0	0	1	1
497	22	1	36	1	0	0	Not apply	Not apply	Not apply	Not apply	Not apply	1	1	0	0		0				0	0	1	1
498	34	2	37	1	1	0	Not apply	Not apply	Not apply	Not apply	Not apply	1	1	0	0		0				0	0	1	0
499	22	1	9	1	0	0	Not apply	Not apply	Not apply	Not apply	Not apply	0			0		0				0	0	1	0
500	34	2	113	2	1	0	Not apply	Not apply	Not apply	Not apply	Not apply	0			0		0				0	0	1	1
501	25	1	27	1	0	0	Not apply	Not apply	Not apply	Not apply	Not apply	1	1	0	0		0				0	0	1	1
502	39	2	29	1	0	0	Not apply	Not apply	Not apply	Not apply	Not apply	0			0		1	POSITIVE			0	0	1	1
503	22	1	48	1	0	0	Not apply	Not apply	Not apply	Not apply	Not apply	1	1	0	0		0				0	0	0	No aplica
504	25	1	37	1	0	0	Not apply	Not apply	Not apply	Not apply	Not apply	1	1	0	0		0				0	0	1	1
505	25	1	18	1	0	0	Not apply	Not apply	Not apply	Not apply	Not apply	0			0		0				0	0	0	No aplica
506	30	1	37	1	1	1	3	0	Not apply	Not apply	Not apply	0			0		0	Not apply			1	0	0	No aplica	0		1	yes	yes	yes	yes	yes	yes	NO	NO	NO	NO	NO	NO	NO	yes	NO	NO	yes	NO	NO	NO	yes	NO
507	40	2	50	1	0	0	Not apply	Not apply	Not apply	Not apply	Not apply	0			0		0				0	0	1	0
508	34	2	126	3	0	0	Not apply	Not apply	Not apply	Not apply	Not apply	0			0		1	DON’T KNOW			0	0	1	1
509	28	1	54	1	0	0	Not apply	Not apply	Not apply	Not apply	Not apply	0			0		1	DON’T KNOW			0	0	1	1
510	29	1	92	2	0	0	Not apply	Not apply	Not apply	Not apply	Not apply	0			0		0				0	0	1	1
511	26	1	66	2	0	0	Not apply	Not apply	Not apply	Not apply	Not apply	1	1	0	0		1	NEGATIVE			0	0	1	0
512	59	4	83	2	0	0	Not apply	Not apply	Not apply	Not apply	Not apply	0			0		1	NEGATIVE			0	0	1	1
513	48	3	54	1	0	0	Not apply	Not apply	Not apply	Not apply	Not apply	0			0		0				0	0	1	0
514	37	2	54	1	1	0	Not apply	Not apply	Not apply	Not apply	Not apply	1	1	0	0		0				0	0	1	0
515	37	2	166	3	1	0	Not apply	Not apply	Not apply	Not apply	Not apply	0			0		1	NEGATIVE			0	0	1	1
516	56	4	35	1	1	0	Not apply	Not apply	Not apply	Not apply	Not apply	0			0		0				0	0	1	0
517	36	2	66	2	0	0	Not apply	Not apply	Not apply	Not apply	Not apply	0			0		1	DON’T KNOW			0	0	1	0
518	29	1	118	2	0	0	Not apply	Not apply	Not apply	Not apply	Not apply	0			0		1	NEGATIVE			0	0	1	1
519	44	3	73	2	0	0	Not apply	Not apply	Not apply	Not apply	Not apply	1	1	0	0		1	NEGATIVE			0	0	1	1
520	37	2	123	3	0	0	Not apply	Not apply	Not apply	Not apply	Not apply	0			0		1	NEGATIVE			0	0	1	0
521	37	2	95	2	1	0	Not apply	Not apply	Not apply	Not apply	Not apply	0			0		1	NEGATIVE			0	0	1	0
522	25	1	33	1	0	0	Not apply	Not apply	Not apply	Not apply	Not apply	0			0		2	Not apply			0	0	1	1
523	49	3	33	1	0	0	Not apply	Not apply	Not apply	Not apply	Not apply	0			0		1	NEGATIVE			0	0	1	0
524	54	4	27	1	0	0	Not apply	Not apply	Not apply	Not apply	Not apply	0			0		0				0	0	1	1
525	49	3	72	2	0	0	Not apply	Not apply	Not apply	Not apply	Not apply	0			0		1	DON’T KNOW			0	0	1	1
526	52	4	144	3	0	0	Not apply	Not apply	Not apply	Not apply	Not apply	0			0		1	NEGATIVE			0	0	1	1
527	32	2	96	2	0	0	Not apply	Not apply	Not apply	Not apply	Not apply	0			0		1	NEGATIVE			0	0	1	0
528	24	1	76	2	1	0	Not apply	Not apply	Not apply	Not apply	Not apply	1	1	0	0		1	NEGATIVE			0	0	1	1
529	69	4	34	1	1	0	Not apply	Not apply	Not apply	Not apply	Not apply	1	1	1	0		1	NEGATIVE			0	0	1	1
530	38	2	79	2	0	0	Not apply	Not apply	Not apply	Not apply	Not apply	0			0		1	NEGATIVE			0	0	1	1
531	34	2	32	1	0	0	Not apply	Not apply	Not apply	Not apply	Not apply	0			0		1	NEGATIVE			0	0	0	No aplica
532	65	4	40	1	0	0	Not apply	Not apply	Not apply	Not apply	Not apply	0			0		1	NEGATIVE			0	0	1	0
533	32	2	96	2	0	0	Not apply	Not apply	Not apply	Not apply	Not apply	0			0		0				0	0	1	1
534	57	4	33	1	0	0	Not apply	Not apply	Not apply	Not apply	Not apply	1	1	0	0		0				0	0	1	1
535	53	4	20	1	0	0	Not apply	Not apply	Not apply	Not apply	Not apply	0			0		0				0	0	1	1
536	38	2	108	2	0	0	Not apply	Not apply	Not apply	Not apply	Not apply	0			0		1	DON’T KNOW			0	0	1	1
537	53	4	17	1	0	0	Not apply	Not apply	Not apply	Not apply	Not apply	0			0		0				0	0	1	0
538	66	4	44	1	0	0	Not apply	Not apply	Not apply	Not apply	Not apply	0			0		0				0	0	1	0
539	56	4	23	1	1	0	Not apply	Not apply	Not apply	Not apply	Not apply	0			0		0				0	0	1	1
540	30	1	35	1	0	0	Not apply	Not apply	Not apply	Not apply	Not apply	1	1	0	0		0				0	0	1	1
541	42	3	60	1	0	0	Not apply	Not apply	Not apply	Not apply	Not apply	1	1	0	0		1	DON’T KNOW			0	0	1	0
542	70	4	56	1	1	0	Not apply	Not apply	Not apply	Not apply	Not apply	0			0		1	NEGATIVE			0	0	1	0
543	48	3	35	1	0	0	Not apply	Not apply	Not apply	Not apply	Not apply	1	1	0	0		0				0	0	1	1
544	32	2	16	1	0	0	Not apply	Not apply	Not apply	Not apply	Not apply	0			0		1	NEGATIVE			0	0	1	1
545	51	4	42	1	0	0	Not apply	Not apply	Not apply	Not apply	Not apply	1	1	0	0		1	NEGATIVE			0	0	1	0
546	61	4	66	2	0	0	Not apply	Not apply	Not apply	Not apply	Not apply	1	1	0	0		1	DON’T KNOW			0	0	1	1
547	27	1	54	1	1	0	Not apply	Not apply	Not apply	Not apply	Not apply	0			0		1	NEGATIVE			0	0	1	0
548	34	2	37	1	1	0	Not apply	Not apply	Not apply	Not apply	Not apply	0			0		1	NEGATIVE			0	0	1	0
549	32	2	54	1	0	0	Not apply	Not apply	Not apply	Not apply	Not apply	0			0		1	NEGATIVE			0	0	1	0
550	39	2	72	2	1	0	Not apply	Not apply	Not apply	Not apply	Not apply	1	1	0	0		1	NEGATIVE			0	0	1	0
551	23	1	56	1	0	0	Not apply	Not apply	Not apply	Not apply	Not apply	0			0		0				0	0	1	1
552	59	4	39	1	0	0	Not apply	Not apply	Not apply	Not apply	Not apply	0			0		0				0	0	1	0
553	41	3	48	1	0	0	Not apply	Not apply	Not apply	Not apply	Not apply	0			0		0				0	0	1	0
554	51	4	60	1	0	0	Not apply	Not apply	Not apply	Not apply	Not apply	0			0		1	NEGATIVE			0	0	1	0
555	31	2	45	1	1	0	Not apply	Not apply	Not apply	Not apply	Not apply	1	1	0	0		1	NEGATIVE			0	0	1	0
556	64	4	36	1	0	0	Not apply	Not apply	Not apply	Not apply	Not apply	0			0		1	DON’T KNOW			0	0	1	1
557	36	2	26	1	0	0	Not apply	Not apply	Not apply	Not apply	Not apply	0			0		1	NEGATIVE			0	0	1	0
558	68	4	56	1	0	0	Not apply	Not apply	Not apply	Not apply	Not apply	0			0		0				0	0	1	0
559	63	4	47	1	0	0	Not apply	Not apply	Not apply	Not apply	Not apply	1	1	0	0		0				0	0	1	0
560	56	4	53	1	0	0	Not apply	Not apply	Not apply	Not apply	Not apply	0			0		0				0	0	1	1
561	37	2	17	1	0	0	Not apply	Not apply	Not apply	Not apply	Not apply	0			0		1	DON’T KNOW			0	0	1	1
562	50	3	24	1	0	0	Not apply	Not apply	Not apply	Not apply	Not apply	0			0		1	DON’T KNOW			0	0	1	0
563	55	4	27	1	0	0	Not apply	Not apply	Not apply	Not apply	Not apply	0			0		1	NEGATIVE			0	0	1	1
564	63	4	59	1	1	0	Not apply	Not apply	Not apply	Not apply	Not apply	1	1	0	0		1	DON’T KNOW			0	0	1	1
565	55	4	28	1	0	0	Not apply	Not apply	Not apply	Not apply	Not apply	0			0		2	Not apply			0	0	1	1
566	50	3	19	1	0	0	Not apply	Not apply	Not apply	Not apply	Not apply	0			0		0				0	0	1	0
567	44	3	49	1	0	0	Not apply	Not apply	Not apply	Not apply	Not apply	0			0		1	NEGATIVE			0	0	1	0
568	57	4	28	1	0	0	Not apply	Not apply	Not apply	Not apply	Not apply	1	1	0	0		0				0	0	1	0
569	46	3	36	1	0	0	Not apply	Not apply	Not apply	Not apply	Not apply	0			0		0				0	0	1	0
570	52	4	33	1	0	0	Not apply	Not apply	Not apply	Not apply	Not apply	1	1	0	0		0				0	0	1	1
571	25	1	27	1	0	0	Not apply	Not apply	Not apply	Not apply	Not apply	0			0		1	NEGATIVE			0	0	1	1
572	28	1	49	1	0	0	Not apply	Not apply	Not apply	Not apply	Not apply	0			0		0				0	0	1	1
573	56	4	28	1	0	0	Not apply	Not apply	Not apply	Not apply	Not apply	0			0		0				0	0	1	1
574	56	4	34	1	1	0	Not apply	Not apply	Not apply	Not apply	Not apply	0			0		0				0	0	1	0
575	23	1	41	1	0	0	Not apply	Not apply	Not apply	Not apply	Not apply	0			0		1	NEGATIVE			0	0	1	0
576	37	2	41	1	0	0	Not apply	Not apply	Not apply	Not apply	Not apply	0			0		1	NEGATIVE			0	0	1	0
577	36	2	33	1	0	0	Not apply	Not apply	Not apply	Not apply	Not apply	0			0		0				0	0	1	0
578	31	2	110	2	0	0	Not apply	Not apply	Not apply	Not apply	Not apply	0			0		1	NEGATIVE			0	0	1	1
579	67	4	148	3	1	0	Not apply	Not apply	Not apply	Not apply	Not apply	1	1	0	0		0				0	0	1	1
580	40	2	148	3	0	0	Not apply	Not apply	Not apply	Not apply	Not apply	0			0		1	NEGATIVE			0	0	1	1
581	42	3	213	4	0	0	Not apply	Not apply	Not apply	Not apply	Not apply	0			0		1	NEGATIVE			0	0	1	1
582	25	1	43	1	0	0	Not apply	Not apply	Not apply	Not apply	Not apply	1	1	0	0		2	Not apply			0	0	1	1
583	68	4	61	2	0	0	Not apply	Not apply	Not apply	Not apply	Not apply	0			0		0				0	0	1	0
584	52	4	38	1	0	0	Not apply	Not apply	Not apply	Not apply	Not apply	0			0		0				0	0	1	1
585	70	4	32	1	0	0	Not apply	Not apply	Not apply	Not apply	Not apply	0			0		0				0	0	1	0
586	44	3	28	1	0	0	Not apply	Not apply	Not apply	Not apply	Not apply	0			0		0				0	0	1	1
587	37	2	91	2	0	0	Not apply	Not apply	Not apply	Not apply	Not apply	1	1	0	0		0				0	0	1	0
588	34	2	34	1	0	0	Not apply	Not apply	Not apply	Not apply	Not apply	1	1	1	0		1	NEGATIVE			0	0	1	0
589	68	4	29	1	0	0	Not apply	Not apply	Not apply	Not apply	Not apply	0			0		0				0	0	1	0
590	40	2	62	2	0	0	Not apply	Not apply	Not apply	Not apply	Not apply	1	1	0	0		1	NEGATIVE			0	0	1	0
591	27	1	54	1	0	0	Not apply	Not apply	Not apply	Not apply	Not apply	1	1	0	0		0				0	0	1	1
592	68	4	62	2	0	0	Not apply	Not apply	Not apply	Not apply	Not apply	1	1	0	0		1	NEGATIVE			0	0	1	1
593	73	4	54	1	0	0	Not apply	Not apply	Not apply	Not apply	Not apply	1	1	0	0		0				0	0	1	1
594	66	4	33	1	0	0	Not apply	Not apply	Not apply	Not apply	Not apply	1	1	0	0		0				0	0	1	0
595	35	2	48	1	0	0	Not apply	Not apply	Not apply	Not apply	Not apply	1	1	0	0		1	NEGATIVE			0	0	1	1
596	26	1	71	2	0	0	Not apply	Not apply	Not apply	Not apply	Not apply	0			0		1	NEGATIVE			0	0	1	1
597	50	3	72	2	0	0	Not apply	Not apply	Not apply	Not apply	Not apply	0			0		0				0	0	1	1
598	72	4	41	1	0	0	Not apply	Not apply	Not apply	Not apply	Not apply	0			0		2	Not apply			0	0	1	0
599	50	3	71	2	0	0	Not apply	Not apply	Not apply	Not apply	Not apply	1	1	0	0		1	DON’T KNOW			0	0	1	1
600	61	4	24	1	0	0	Not apply	Not apply	Not apply	Not apply	Not apply	0			0		0				0	0	1	0
601	58	4	34	1	1	0	Not apply	Not apply	Not apply	Not apply	Not apply	0			0		1	NEGATIVE			0	0	1	1
602	44	3	54	1	0	0	Not apply	Not apply	Not apply	Not apply	Not apply	0			0		0				0	0	1	0
603	48	3	17	1	1	0	Not apply	Not apply	Not apply	Not apply	Not apply	0			0		0				0	0	1	0
604	29	1	72	2	0	0	Not apply	Not apply	Not apply	Not apply	Not apply	0			0		0				0	0	0	No aplica
605	64	4	42	1	0	0	Not apply	Not apply	Not apply	Not apply	Not apply	0			0		0				0	0	1	0
606	38	2	47	1	0	0	Not apply	Not apply	Not apply	Not apply	Not apply	0			0		1	NEGATIVE			0	0	1	1
607	38	2	46	1	1	0	Not apply	Not apply	Not apply	Not apply	Not apply	1	1	0	0		1	NEGATIVE			0	0	1	0
608	76	4	41	1	0	0	Not apply	Not apply	Not apply	Not apply	Not apply	1	1	0	0		0				0	0	1	0
609	35	2	37	1	0	0	Not apply	Not apply	Not apply	Not apply	Not apply	0			0		0				0	0	1	1
610	47	3	54	1	0	0	Not apply	Not apply	Not apply	Not apply	Not apply	0			0		1	NEGATIVE			0	0	1	1
611	24	1	41	1	0	0	Not apply	Not apply	Not apply	Not apply	Not apply	0			0		1	NEGATIVE			0	0	1	0
612	56	4	27	1	0	0	Not apply	Not apply	Not apply	Not apply	Not apply	0			0		0				0	0	1	1
613	22	1	39	1	0	0	Not apply	Not apply	Not apply	Not apply	Not apply	0			0		0				0	0	1	0
614	68	4	40	1	0	0	Not apply	Not apply	Not apply	Not apply	Not apply	0			0		1	NEGATIVE			0	0	1	1
615	50	3	31	1	0	0	Not apply	Not apply	Not apply	Not apply	Not apply	0			0		0				0	0	1	0
616	62	4	48	1	0	0	Not apply	Not apply	Not apply	Not apply	Not apply	0			0		1	NEGATIVE			0	0	1	1
617	31	2	87	2	0	0	Not apply	Not apply	Not apply	Not apply	Not apply	0			0		0				0	0	1	0
618	41	3	90	2	0	0	Not apply	Not apply	Not apply	Not apply	Not apply	0			0		2	Not apply			0	0	1	1
619	25	1	60	1	0	0	Not apply	Not apply	Not apply	Not apply	Not apply	0			0		1	NEGATIVE			0	0	1	0
620	59	4	46	1	0	0	Not apply	Not apply	Not apply	Not apply	Not apply	0			0		1	NEGATIVE			0	0	1	0
621	26	1	48	1	0	0	Not apply	Not apply	Not apply	Not apply	Not apply	1	1	0	0		1	NEGATIVE			0	0	1	0
622	45	3	62	2	0	0	Not apply	Not apply	Not apply	Not apply	Not apply	1	1	0	0		1	DON’T KNOW			0	0	1	1
623	54	4	36	1	0	0	Not apply	Not apply	Not apply	Not apply	Not apply	0			0		1	DON’T KNOW			0	0	1	0
624	36	2	72	2	1	0	Not apply	Not apply	Not apply	Not apply	Not apply	1	1	0	0		1	NEGATIVE			0	0	1	1
625	63	4	28	1	1	0	Not apply	Not apply	Not apply	Not apply	Not apply	0			0		1	DON’T KNOW			0	0	1	0
626	37	2	36	1	0	0	Not apply	Not apply	Not apply	Not apply	Not apply	0			0		1	DON’T KNOW			0	0	1	0
627	57	4	141	3	1	0	Not apply	Not apply	Not apply	Not apply	Not apply	1	1	0	0		1	NEGATIVE			0	0	1	0
628	31	2	102	2	0	0	Not apply	Not apply	Not apply	Not apply	Not apply	0			0		0				0	0	1	1
629	33	2	144	3	0	0	Not apply	Not apply	Not apply	Not apply	Not apply	1	1	0	0		1	NEGATIVE			0	0	1	0
630	34	2	96	2	0	0	Not apply	Not apply	Not apply	Not apply	Not apply	1	1	0	0		0				0	0	1	1
631	24	1	47	1	0	0	Not apply	Not apply	Not apply	Not apply	Not apply	1	1	0	0		0				0	0	1	1
632	40	2	144	3	0	0	Not apply	Not apply	Not apply	Not apply	Not apply	1	0	1	0		1	NEGATIVE			0	0	1	0
633	24	1	60	1	0	0	Not apply	Not apply	Not apply	Not apply	Not apply	1	1	0	0		0				0	0	1	1
634	33	2	49	1	0	0	Not apply	Not apply	Not apply	Not apply	Not apply	0			0		1	DON’T KNOW			0	0	0	No aplica
635	32	2	62	2	0	0	Not apply	Not apply	Not apply	Not apply	Not apply	1	1	0	0		1	NEGATIVE			0	0	0	No aplica
636	50	3	36	1	1	0	Not apply	Not apply	Not apply	Not apply	Not apply	0			0		1	DON’T KNOW			0	0	1	0
637	26	1	72	2	0	0	Not apply	Not apply	Not apply	Not apply	Not apply	1	1	0	0		1	NEGATIVE			0	0	0	No aplica
638	48	3	29	1	1	0	Not apply	Not apply	Not apply	Not apply	Not apply	0			0		0				0	0	1	0
639	29	1	39	1	0	0	Not apply	Not apply	Not apply	Not apply	Not apply	0			0		0				0	0	1	0
640	57	4	31	1	1	0	Not apply	Not apply	Not apply	Not apply	Not apply	0			0		0				0	0	1	1
641	32	2	65	2	0	0	Not apply	Not apply	Not apply	Not apply	Not apply	1	1	0	0		0				0	0	1	0
642	28	1	27	1	1	0	Not apply	Not apply	Not apply	Not apply	Not apply	0			0		1	NEGATIVE			0	0	1	1
643	59	4	20	1	0	0	Not apply	Not apply	Not apply	Not apply	Not apply	0			2		1	NEGATIVE			0	0	1	0
644	35	2	34	1	0	0	Not apply	Not apply	Not apply	Not apply	Not apply	0			0		0				0	0	1	1
645	26	1	67	2	0	0	Not apply	Not apply	Not apply	Not apply	Not apply	0			0		1	NEGATIVE			0	0	1	0
646	48	3	30	1	1	0	Not apply	Not apply	Not apply	Not apply	Not apply	0			0		1	NEGATIVE			0	0	0	No aplica
647	46	3	30	1	0	0	Not apply	Not apply	Not apply	Not apply	Not apply	1	1	0	0		0				0	0	1	1
648	49	3	30	1	0	0	Not apply	Not apply	Not apply	Not apply	Not apply	0			0		1	NEGATIVE			0	0	1	0
649	34	2	31	1	0	0	Not apply	Not apply	Not apply	Not apply	Not apply	0			0		0				0	0	1	1
650	27	1	44	1	0	0	Not apply	Not apply	Not apply	Not apply	Not apply	1	0	1	0		1	DON’T KNOW			0	0	1	1
651	30	1	38	1	0	0	Not apply	Not apply	Not apply	Not apply	Not apply	0			0		1	DON’T KNOW			0	0	1	0
652	58	4	30	1	0	0	Not apply	Not apply	Not apply	Not apply	Not apply	0			0		0				0	0	1	1
653	54	4	25	1	0	0	Not apply	Not apply	Not apply	Not apply	Not apply	0			0		0				0	0	1	1
654	23	1	57	1	0	0	Not apply	Not apply	Not apply	Not apply	Not apply	1	1	0	0		0				0	0	1	0
655	28	1	84	2	0	0	Not apply	Not apply	Not apply	Not apply	Not apply	1	1	0	0		0				0	0	1	1
656	45	3	30	1	0	0	Not apply	Not apply	Not apply	Not apply	Not apply	1	1	0	0		0				0	0	1	0
657	54	4	28	1	0	0	Not apply	Not apply	Not apply	Not apply	Not apply	0			0		0				0	0	1	0
658	62	4	13	1	0	0	Not apply	Not apply	Not apply	Not apply	Not apply	0			0		0				0	0	1	0
659	42	3	145	3	0	0	Not apply	Not apply	Not apply	Not apply	Not apply	0			0		1	NEGATIVE			0	0	1	1
660	41	3	32	1	0	0	Not apply	Not apply	Not apply	Not apply	Not apply	0			0		0				0	0	1	1
661	51	4	30	1	0	0	Not apply	Not apply	Not apply	Not apply	Not apply	1	1	0	0		1	NEGATIVE			0	0	1	1
662	48	3	59	1	0	0	Not apply	Not apply	Not apply	Not apply	Not apply	1	1	0	0		0				0	0	1	0
663	49	3	23	1	0	0	Not apply	Not apply	Not apply	Not apply	Not apply	0			0		0				0	0	1	1
664	66	4	12	1	0	0	Not apply	Not apply	Not apply	Not apply	Not apply	0			0		1	NEGATIVE			0	0	1	0
665	57	4	39	1	0	0	Not apply	Not apply	Not apply	Not apply	Not apply	0			0		1	NEGATIVE			0	0	1	0
666	47	3	10	1	0	0	Not apply	Not apply	Not apply	Not apply	Not apply	0			0		0				0	0	1	0
667	45	3	24	1	1	0	Not apply	Not apply	Not apply	Not apply	Not apply	1	1	0	0		1	DON’T KNOW			0	0	1	1
668	54	4	9	1	0	0	Not apply	Not apply	Not apply	Not apply	Not apply	0			0		0				0	0	1	0
669	23	1	42	1	0	0	Not apply	Not apply	Not apply	Not apply	Not apply	1	1	0	0		0				0	0	1	0
670	35	2	37	1	0	0	Not apply	Not apply	Not apply	Not apply	Not apply	0			0		1	NEGATIVE			0	0	1	1
671	24	1	55	1	0	0	Not apply	Not apply	Not apply	Not apply	Not apply	0			0		0				0	0	1	1
672	50	3	33	1	0	0	Not apply	Not apply	Not apply	Not apply	Not apply	1	1	0	0		1	NEGATIVE			0	0	1	1
673	48	3	37	1	0	0	Not apply	Not apply	Not apply	Not apply	Not apply	0			0		0				0	0	1	0
674	56	4	24	1	0	0	Not apply	Not apply	Not apply	Not apply	Not apply	0			0		1	NEGATIVE			0	0	1	0
675	47	3	34	1	0	0	Not apply	Not apply	Not apply	Not apply	Not apply	1	0	1	0		0				0	0	1	1
676	32	2	24	1	1	0	Not apply	Not apply	Not apply	Not apply	Not apply	0			0		0				0	0	1	0
677	51	4	28	1	0	0	Not apply	Not apply	Not apply	Not apply	Not apply	0			0		0				0	0	1	0
678	56	4	33	1	0	0	Not apply	Not apply	Not apply	Not apply	Not apply	0			0		1	NEGATIVE			0	0	1	0
679	31	2	28	1	1	0	Not apply	Not apply	Not apply	Not apply	Not apply	0			0		0				0	0	1	0
680	23	1	27	1	0	0	Not apply	Not apply	Not apply	Not apply	Not apply	1	1	0	0		0				0	0	1	1
681	23	1	39	1	0	0	Not apply	Not apply	Not apply	Not apply	Not apply	1	1	0	0		1	NEGATIVE			0	0	1	0
682	53	4	33	1	1	0	Not apply	Not apply	Not apply	Not apply	Not apply	0			0		1	DON’T KNOW			0	0	1	0
683	55	4	14	1	0	0	Not apply	Not apply	Not apply	Not apply	Not apply	1	1	0	0		0				0	0	1	0
684	50	3	12	1	0	0	Not apply	Not apply	Not apply	Not apply	Not apply	0			0		0				0	0	1	1
685	26	1	28	1	0	0	Not apply	Not apply	Not apply	Not apply	Not apply	1	1	0	0		1	NEGATIVE			0	0	1	0
686	55	4	10	1	0	0	Not apply	Not apply	Not apply	Not apply	Not apply	0			0		0				0	0	0	No aplica
687	53	4	63	2	0	0	Not apply	Not apply	Not apply	Not apply	Not apply	0			0		1	DON’T KNOW			0	0	1	1
688	50	3	27	1	1	0	Not apply	Not apply	Not apply	Not apply	Not apply	0			0		0				0	0	1	0
689	33	2	93	2	0	0	Not apply	Not apply	Not apply	Not apply	Not apply	0			0		1	NEGATIVE			0	0	0	No aplica
690	59	4	40	1	1	0	Not apply	Not apply	Not apply	Not apply	Not apply	0			0		1	NEGATIVE			0	0	1	1
691	45	3	48	1	0	0	Not apply	Not apply	Not apply	Not apply	Not apply	1	1	0	0		1	NEGATIVE			0	0	1	1
692	47	3	43	1	0	0	Not apply	Not apply	Not apply	Not apply	Not apply	1	1	0	0		0				0	0	1	0
693	52	4	8	1	0	0	Not apply	Not apply	Not apply	Not apply	Not apply	0			0		0				0	0	1	1
694	51	4	26	1	1	0	Not apply	Not apply	Not apply	Not apply	Not apply	0			0		0				0	0	1	0
695	53	4	70	2	0	0	Not apply	Not apply	Not apply	Not apply	Not apply	0			0		0				0	0	1	1
696	22	1	27	1	0	0	Not apply	Not apply	Not apply	Not apply	Not apply	1	1	0	0		0				0	0	1	1
697	24	1	48	1	0	0	Not apply	Not apply	Not apply	Not apply	Not apply	1	1	0	0		0				0	0	1	1
698	30	1	75	2	0	0	Not apply	Not apply	Not apply	Not apply	Not apply	0			0		1	DON’T KNOW			0	0	1	0
699	53	4	36	1	0	0	Not apply	Not apply	Not apply	Not apply	Not apply	0			0		0				0	0	1	1
700	33	2	32	1	0	0	Not apply	Not apply	Not apply	Not apply	Not apply	0			0		0				0	0	1	0
701	33	2	48	1	0	0	Not apply	Not apply	Not apply	Not apply	Not apply	1	1	0	0		0				0	0	1	1
702	53	4	11	1	0	0	Not apply	Not apply	Not apply	Not apply	Not apply	0			0		0				0	0	1	1
703	43	3	42	1	0	0	Not apply	Not apply	Not apply	Not apply	Not apply	1	1	0	0		1	DON’T KNOW			0	0	1	0
704	30	1	31	1	0	0	Not apply	Not apply	Not apply	Not apply	Not apply	1	1	0	0		1	NEGATIVE			0	0	1	0
705	34	2	60	1	0	0	Not apply	Not apply	Not apply	Not apply	Not apply	0			0		1	NEGATIVE			0	0	1	1
706	29	1	126	3	1	0	Not apply	Not apply	Not apply	Not apply	Not apply	1	1	0	0		0				0	0	1	0
707	49	3	36	1	1	0	Not apply	Not apply	Not apply	Not apply	Not apply	1	0	1	0		0				0	0	1	0
708	52	4	100	2	1	0	Not apply	Not apply	Not apply	Not apply	Not apply	1	1	0	0		0				0	0	1	1
709	67	4	20	1	0	0	Not apply	Not apply	Not apply	Not apply	Not apply	0			0		0				0	0	1	0
710	59	4	9	1	0	0	Not apply	Not apply	Not apply	Not apply	Not apply	0			0		1	NEGATIVE			0	0	1	1
711	50	3	33	1	0	0	Not apply	Not apply	Not apply	Not apply	Not apply	0			0		1	DON’T KNOW			0	0	1	1
712	35	2	47	1	0	0	Not apply	Not apply	Not apply	Not apply	Not apply	1	1	0	0		0				0	0	1	1
713	54	4	42	1	0	0	Not apply	Not apply	Not apply	Not apply	Not apply	0			0		1	NEGATIVE			0	0	1	1
714	35	2	66	2	0	0	Not apply	Not apply	Not apply	Not apply	Not apply	0			0		0				0	0	1	0
715	56	4	40	1	0	0	Not apply	Not apply	Not apply	Not apply	Not apply	0			0		1	NEGATIVE			0	0	1	1
716	49	3	16	1	0	0	Not apply	Not apply	Not apply	Not apply	Not apply	0			0		0				0	0	1	1
717	49	3	30	1	0	0	Not apply	Not apply	Not apply	Not apply	Not apply	0			0		0				0	0	1	1
718	48	3	51	1	1	0	Not apply	Not apply	Not apply	Not apply	Not apply	0			0		0				0	0	1	1
719	29	1	52	1	0	0	Not apply	Not apply	Not apply	Not apply	Not apply	1	1	0	0		1	NEGATIVE			0	0	1	0
720	62	4	64	2	0	0	Not apply	Not apply	Not apply	Not apply	Not apply	0			0		0				0	0	1	0
721	48	3	36	1	1	0	Not apply	Not apply	Not apply	Not apply	Not apply	0			0		0				0	0	1	1
722	50	3	27	1	0	0	Not apply	Not apply	Not apply	Not apply	Not apply	1	0	1	0		1	NEGATIVE			0	0	1	1
723	69	4	9	1	0	0	Not apply	Not apply	Not apply	Not apply	Not apply	0			0		0				0	0	1	0
724	28	1	54	1	1	0	Not apply	Not apply	Not apply	Not apply	Not apply	1	1	0	0		1	NEGATIVE			0	0	1	1
725	35	2	84	2	0	0	Not apply	Not apply	Not apply	Not apply	Not apply	0			0		1	DON’T KNOW			0	0	1	0
726	25	1	54	1	1	0	Not apply	Not apply	Not apply	Not apply	Not apply	1	1	0	0		0				0	0	1	1
727	29	1	24	1	0	0	Not apply	Not apply	Not apply	Not apply	Not apply	1	1	0	0		1	DON’T KNOW			0	0	1	0
728	60	4	74	2	0	0	Not apply	Not apply	Not apply	Not apply	Not apply	0			0		1	NEGATIVE			0	0	1	0
729	49	3	54	1	1	0	Not apply	Not apply	Not apply	Not apply	Not apply	0			0		1	NEGATIVE			0	0	1	0
730	56	4	34	1	0	0	Not apply	Not apply	Not apply	Not apply	Not apply	0			0		1	NEGATIVE			0	0	1	1
731	21	1	32	1	0	0	Not apply	Not apply	Not apply	Not apply	Not apply	0			0		0				0	0	1	1
732	38	2	59	1	1	0	Not apply	Not apply	Not apply	Not apply	Not apply	1	1	0	0		1	NEGATIVE			0	0	1	0
733	31	2	60	1	0	0	Not apply	Not apply	Not apply	Not apply	Not apply	1	1	0	0		1	NEGATIVE			0	0	1	0
734	54	4	30	1	0	0	Not apply	Not apply	Not apply	Not apply	Not apply	0			0		1	DON’T KNOW			0	0	1	1
735	36	2	25	1	1	0	Not apply	Not apply	Not apply	Not apply	Not apply	0			0		1	NEGATIVE			0	0	1	1
736	31	2	72	2	0	0	Not apply	Not apply	Not apply	Not apply	Not apply	0			0		1	NEGATIVE			0	0	1	1
737	66	4	6	1	0	0	Not apply	Not apply	Not apply	Not apply	Not apply	0			0		0				0	0	1	1
738	42	3	9	1	0	0	Not apply	Not apply	Not apply	Not apply	Not apply	0			0		0				0	0	1	0
739	26	1	30	1	0	0	Not apply	Not apply	Not apply	Not apply	Not apply	0			0		0				0	0	1	1
740	42	3	31	1	0	0	Not apply	Not apply	Not apply	Not apply	Not apply	0			0		0				0	0	1	1
741	25	1	27	1	0	0	Not apply	Not apply	Not apply	Not apply	Not apply	0			0		0				0	0	1	1
742	32	2	32	1	0	0	Not apply	Not apply	Not apply	Not apply	Not apply	0			0		0				0	0	1	0
743	30	1	9	1	0	0	Not apply	Not apply	Not apply	Not apply	Not apply	0			0		0				0	0	1	0
744	20	1	9	1	0	0	Not apply	Not apply	Not apply	Not apply	Not apply	0			0		0				0	0	1	0
745	21	1	29	1	0	0	Not apply	Not apply	Not apply	Not apply	Not apply	1	1	0	0		1	NEGATIVE			0	0	1	1
746	33	2	33	1	1	0	Not apply	Not apply	Not apply	Not apply	Not apply	0			0		0				0	0	1	1
747	25	1	34	1	0	0	Not apply	Not apply	Not apply	Not apply	Not apply	0			0		0				0	0	1	1
748	31	2	22	1	0	0	Not apply	Not apply	Not apply	Not apply	Not apply	1	1	0	0		0				0	0	1	0
749	33	2	35	1	0	0	Not apply	Not apply	Not apply	Not apply	Not apply	0			0		0				0	0	1	0
750	32	2	22	1	0	0	Not apply	Not apply	Not apply	Not apply	Not apply	0			0		0				0	0	1	0
751	47	3	20.7	1	0	0	Not apply	Not apply	Not apply	Not apply	Not apply	0			0		1	NEGATIVE			0	0	1	1
752	27	2	33	2	1	0	Not apply	Not apply	Not apply	Not apply	Not apply	0			1	132	1	NEGATIVE			0	0	1	1
753	38	2	55	1	0	0	Not apply	Not apply	Not apply	Not apply	Not apply	0			0		0				0	0	1	1
754	38	2	18	1	0	0	Not apply	Not apply	Not apply	Not apply	Not apply	0			0		1	NEGATIVE			0	0	1	1
755	22	1	22	1	0	0	Not apply	Not apply	Not apply	Not apply	Not apply	0			0		0				0	0	1	1
756	34	2	60	1	0	0	Not apply	Not apply	Not apply	Not apply	Not apply	0			0		1	DON’T KNOW			0	0	1	1
757	34	2	30	1	1	0	Not apply	Not apply	Not apply	Not apply	Not apply	0			0		0				0	0	1	1
758	20	1	12	1	0	0	Not apply	Not apply	Not apply	Not apply	Not apply	0			0		0				0	0	1	1
759	40	2	17	1	0	0	Not apply	Not apply	Not apply	Not apply	Not apply	0			0		0				0	0	1	0
760	24	1	58	1	1	0	Not apply	Not apply	Not apply	Not apply	Not apply	0			0		0				0	0	1	0
761	22	1	31	1	0	0	Not apply	Not apply	Not apply	Not apply	Not apply	0			0		0				0	0	1	1
762	31	2	21	1	0	0	Not apply	Not apply	Not apply	Not apply	Not apply	0			0		0				0	0	1	0
763	23	1	27	1	0	0	Not apply	Not apply	Not apply	Not apply	Not apply	0			0		0				0	0	1	1
764	21	1	26	1	0	0	Not apply	Not apply	Not apply	Not apply	Not apply	0			0		0				0	0	1	1
765	20	1	19	1	0	0	Not apply	Not apply	Not apply	Not apply	Not apply	1	1	0	0		0				0	0	1	0
766	29	1	88	2	1	0	Not apply	Not apply	Not apply	Not apply	Not apply	0			0		1	DON’T KNOW			0	0	1	0
767	19	1	19	1	0	0	Not apply	Not apply	Not apply	Not apply	Not apply	1	1	0	0		0				0	0	1	0
768	27	1	31	1	0	0	Not apply	Not apply	Not apply	Not apply	Not apply	0			0		0				0	0	1	0
769	31	2	48	1	0	0	Not apply	Not apply	Not apply	Not apply	Not apply	0			0		0				0	0	1	1
770	32	2	24	1	0	0	Not apply	Not apply	Not apply	Not apply	Not apply	0			0		1	NEGATIVE			0	0	1	1
771	32	2	17	1	0	0	Not apply	Not apply	Not apply	Not apply	Not apply	1	0	1	0		0				0	0	1	1
772	33	2	37	1	0	0	Not apply	Not apply	Not apply	Not apply	Not apply	0			0		1	NEGATIVE			0	0	0	No aplica
773	25	1	104	2	1	0	Not apply	Not apply	Not apply	Not apply	Not apply	0			0		1	NEGATIVE			0	0	1	1
774	22	1	9	1	1	0	Not apply	Not apply	Not apply	Not apply	Not apply	0			0		0				0	0	1	1
775	36	2	16	1	1	0	Not apply	Not apply	Not apply	Not apply	Not apply	0			0		1	NEGATIVE			0	0	1	1
776	25	1	52	1	1	0	Not apply	Not apply	Not apply	Not apply	Not apply	0			0		0				0	0	1	0
777	25	1	25	1	0	0	Not apply	Not apply	Not apply	Not apply	Not apply	0			0		0				0	0	1	0
778	26	1	40	1	0	0	Not apply	Not apply	Not apply	Not apply	Not apply	0			0		1	NEGATIVE			0	0	0	No aplica
779	24	1	12	1	0	0	Not apply	Not apply	Not apply	Not apply	Not apply	0			0		0				0	0	1	0
780	48	3	42	1	0	0	Not apply	Not apply	Not apply	Not apply	Not apply	0			0		1	DON’T KNOW			0	0	1	1
781	28	1	23	1	1	0	Not apply	Not apply	Not apply	Not apply	Not apply	0			0		0				0	0	1	1
782	27	1	41	1	0	0	Not apply	Not apply	Not apply	Not apply	Not apply	0			0		1	NEGATIVE			0	0	1	1
783	33	2	23	1	1	0	Not apply	Not apply	Not apply	Not apply	Not apply	0			0		1	NEGATIVE			0	0	1	1
784	23	1	10	1	0	0	Not apply	Not apply	Not apply	Not apply	Not apply	0			0		0				0	0	1	1
785	23	1	30	1	0	0	Not apply	Not apply	Not apply	Not apply	Not apply	0			0		0				0	0	1	0
786	45	3	13	1	1	0	Not apply	Not apply	Not apply	Not apply	Not apply	0			0		1	NEGATIVE			0	0	1	0
787	23	1	26	1	0	0	Not apply	Not apply	Not apply	Not apply	Not apply	1	1	0	0		0				0	0	1	1
788	22	1	17	1	1	0	Not apply	Not apply	Not apply	Not apply	Not apply	0			0		1	NEGATIVE			0	0	1	1
789	27	1	22	1	1	0	Not apply	Not apply	Not apply	Not apply	Not apply	0			0		1	NEGATIVE			0	0	1	1
790	50	3	72.7	2	0	0	Not apply	Not apply	Not apply	Not apply	Not apply	0			0		1	NEGATIVE			0	0	1	1
791	35	2	10	1	1	0	Not apply	Not apply	Not apply	Not apply	Not apply	0			0		0				0	0	1	1
792	47	3	60	1	0	0	Not apply	Not apply	Not apply	Not apply	Not apply	1	1	0	0		0				0	0	1	1
793	56	4	20	1	0	0	Not apply	Not apply	Not apply	Not apply	Not apply	0			0		0				0	0	1	1
794	25	1	27	1	0	0	Not apply	Not apply	Not apply	Not apply	Not apply	1	0	1	2		0				0	0	1	1
795	30	1	28	1	0	0	Not apply	Not apply	Not apply	Not apply	Not apply	0			0		0				0	0	1	1
796	25	1	24	1	0	0	Not apply	Not apply	Not apply	Not apply	Not apply	0			0		0				0	0	1	1
797	26	1	17	1	0	0	Not apply	Not apply	Not apply	Not apply	Not apply	0			0		0				0	0	1	0
798	40	2	27	1	1	0	Not apply	Not apply	Not apply	Not apply	Not apply	0			0		1	DON’T KNOW			0	0	1	1
799	31	2	21	1	0	0	Not apply	Not apply	Not apply	Not apply	Not apply	0			0		0				0	0	1	0
800	30	1	33	1	0	0	Not apply	Not apply	Not apply	Not apply	Not apply	0			0		0				0	0	1	1
801	22	1	11	1	0	0	Not apply	Not apply	Not apply	Not apply	Not apply	0			0		0				0	0	1	0
802	21	1	16	1	0	0	Not apply	Not apply	Not apply	Not apply	Not apply	0			0		0				0	0	1	1
803	24	1	26	1	0	0	Not apply	Not apply	Not apply	Not apply	Not apply	0			0		0				0	0	1	0
804	29	1	22	1	0	0	Not apply	Not apply	Not apply	Not apply	Not apply	0			0		1	NEGATIVE			0	0	1	0
805	27	1	37	1	0	0	Not apply	Not apply	Not apply	Not apply	Not apply	0			0		0				0	0	1	0
806	44	3	25	1	0	0	Not apply	Not apply	Not apply	Not apply	Not apply	0			0		0				0	0	1	1
807	38	2	70	2	1	0	Not apply	Not apply	Not apply	Not apply	Not apply	0			0		1	DON’T KNOW			0	0	1	0
808	25	1	44	1	0	0	Not apply	Not apply	Not apply	Not apply	Not apply	0			0		0				0	0	1	0
809	44	3	40	1	0	0	Not apply	Not apply	Not apply	Not apply	Not apply	0			0		1	NEGATIVE			0	0	1	1
810	25	1	36	1	1	0	Not apply	Not apply	Not apply	Not apply	Not apply	0			0		1	NEGATIVE			0	0	1	1
811	37	1	22	1	1	0	Not apply	Not apply	Not apply	Not apply	Not apply	1	1	0	1	72	1	NEGATIVE			0	0	1	1
812	25	1	32	1	0	0	Not apply	Not apply	Not apply	Not apply	Not apply	1	1	0	0		0				0	0	1	1
813	27	1	21	1	1	0	Not apply	Not apply	Not apply	Not apply	Not apply	1	0	1	0		1	NEGATIVE			0	0	1	1
814	43	3	24	1	0	0	Not apply	Not apply	Not apply	Not apply	Not apply	0			0		1	NEGATIVE			0	0	1	1
815	22	1	40	1	0	0	Not apply	Not apply	Not apply	Not apply	Not apply	1	1	0	0		0				0	0	1	1
816	33	2	70	2	0	0	Not apply	Not apply	Not apply	Not apply	Not apply	1	1	0	0		1	NEGATIVE			0	0	1	1
817	29	1	25	1	1	0	Not apply	Not apply	Not apply	Not apply	Not apply	0			0		1	NEGATIVE			0	0	1	1
818	25	1	49	1	0	0	Not apply	Not apply	Not apply	Not apply	Not apply	0			0		0				0	0	1	1
819	29	1	26	1	0	0	Not apply	Not apply	Not apply	Not apply	Not apply	0			0		1	DON’T KNOW			0	0	1	0
820	33	2	8	1	0	0	Not apply	Not apply	Not apply	Not apply	Not apply	0			0		0				0	0	1	1
821	35	2	11	1	1	0	Not apply	Not apply	Not apply	Not apply	Not apply	0			0		1	NEGATIVE			0	0	1	1
822	45	3	41	1	1	0	Not apply	Not apply	Not apply	Not apply	Not apply	0			0		1	NEGATIVE			0	0	1	1
823	23	1	22	1	0	0	Not apply	Not apply	Not apply	Not apply	Not apply	1	1	0	0		0				0	0	1	1
824	40	2	8	1	0	0	Not apply	Not apply	Not apply	Not apply	Not apply	0			0		0				0	0	1	0
825	28	1	24	1	1	0	Not apply	Not apply	Not apply	Not apply	Not apply	0			0		1	NEGATIVE			0	0	1	0
826	32	2	13	1	0	0	Not apply	Not apply	Not apply	Not apply	Not apply	0			0		0				0	0	1	1
827	19	1	24	1	0	0	Not apply	Not apply	Not apply	Not apply	Not apply	0			0		1	NEGATIVE			0	0	1	1
828	23	1	28	1	1	0	Not apply	Not apply	Not apply	Not apply	Not apply	0			0		2	Not apply			0	0	1	1
829	23	1	30	1	0	0	Not apply	Not apply	Not apply	Not apply	Not apply	0			0		0				0	0	1	1
830	31	2	27	1	0	0	Not apply	Not apply	Not apply	Not apply	Not apply	0			0		0				0	0	1	1
831	42	3	19	1	0	0	Not apply	Not apply	Not apply	Not apply	Not apply	0			0		0				0	0	1	1
832	23	1	64	2	0	0	Not apply	Not apply	Not apply	Not apply	Not apply	1	1	0	0		0				0	0	1	1
833	27	1	25	1	0	0	Not apply	Not apply	Not apply	Not apply	Not apply	0			0		0				0	0	1	1
834	22	1	24	1	0	0	Not apply	Not apply	Not apply	Not apply	Not apply	1	1	0	0		0				0	0	1	1
835	48	3	28	1	1	0	Not apply	Not apply	Not apply	Not apply	Not apply	1	0	1	0		1	NEGATIVE			0	0	1	1
836	38	2	18	1	1	0	Not apply	Not apply	Not apply	Not apply	Not apply	1	1	0	0		0				0	0	1	0
837	36	2	19	1	0	0	Not apply	Not apply	Not apply	Not apply	Not apply	0			0		1	NEGATIVE			0	0	1	1
838	23	1	36	1	0	0	Not apply	Not apply	Not apply	Not apply	Not apply	0			0		0				0	0	1	1
839	31	2	27	1	0	0	Not apply	Not apply	Not apply	Not apply	Not apply	0			0		1	DON’T KNOW			0	0	1	1
840	42	3	24	1	0	0	Not apply	Not apply	Not apply	Not apply	Not apply	0			0		0				0	0	1	1
841	24	1	25	1	0	0	Not apply	Not apply	Not apply	Not apply	Not apply	0			0		0				0	0	1	1
842	24	1	50	1	0	0	Not apply	Not apply	Not apply	Not apply	Not apply	0			0		1	NEGATIVE			0	0	1	1
843	22	1	23	1	1	0	Not apply	Not apply	Not apply	Not apply	Not apply	0			0		0				0	0	1	1
844	25	1	28	1	0	0	Not apply	Not apply	Not apply	Not apply	Not apply	0			0		0				0	0	1	1
845	21	1	24	1	0	0	Not apply	Not apply	Not apply	Not apply	Not apply	0			0		1	DON’T KNOW			0	0	1	1
846	34	2	14	1	0	0	Not apply	Not apply	Not apply	Not apply	Not apply	0			0		0				0	0	1	1
847	22	1	17	1	0	0	Not apply	Not apply	Not apply	Not apply	Not apply	0			0		0				0	0	1	0
848	31	2	43	1	0	0	Not apply	Not apply	Not apply	Not apply	Not apply	0			0		0				0	0	1	1
849	29	1	18	1	0	0	Not apply	Not apply	Not apply	Not apply	Not apply	0			0		0				0	0	1	1
850	32	2	20.7	1	0	0	Not apply	Not apply	Not apply	Not apply	Not apply	0			0		0				0	0	1	0
851	25	1	16.7	1	0	0	Not apply	Not apply	Not apply	Not apply	Not apply	0			0		1	DON’T KNOW			0	0	1	0
852	21	1	26	1	0	0	Not apply	Not apply	Not apply	Not apply	Not apply	1	0	1	0		0				0	0	1	1
853	29	1	31	1	1	0	Not apply	Not apply	Not apply	Not apply	Not apply	0			0		1	NEGATIVE			0	0	1	0
854	27	1	12	1	0	0	Not apply	Not apply	Not apply	Not apply	Not apply	0			0		0				0	0	1	1
855	36	2	15	1	1	0	Not apply	Not apply	Not apply	Not apply	Not apply	0			0		0				0	0	1	0
856	31	2	31	1	1	0	Not apply	Not apply	Not apply	Not apply	Not apply	0			0		0				0	0	1	1
857	39	2	39	1	0	0	Not apply	Not apply	Not apply	Not apply	Not apply	0			0		0				0	0	1	1
858	24	1	20	1	0	0	Not apply	Not apply	Not apply	Not apply	Not apply	0			0		0				0	0	1	1
859	31	2	26	1	0	0	Not apply	Not apply	Not apply	Not apply	Not apply	0			0		0				0	0	1	1
860	26	1	13	1	0	0	Not apply	Not apply	Not apply	Not apply	Not apply	0			0		0				0	0	1	0
861	37	2	27	1	0	0	Not apply	Not apply	Not apply	Not apply	Not apply	0			0		1	NEGATIVE			0	0	1	1
862	24	1	26	1	0	0	Not apply	Not apply	Not apply	Not apply	Not apply	0			0		0				0	0	1	0
863	24	1	59	1	0	0	Not apply	Not apply	Not apply	Not apply	Not apply	0			0		1	NEGATIVE			0	0	1	0
864	25	1	21	1	0	0	Not apply	Not apply	Not apply	Not apply	Not apply	0			0		0				0	0	1	1
865	34	2	31	1	0	0	Not apply	Not apply	Not apply	Not apply	Not apply	0			0		0				0	0	1	1
866	34	2	35	1	1	0	Not apply	Not apply	Not apply	Not apply	Not apply	0			0		1	DON’T KNOW			0	0	1	0
867	22	1	27	1	0	0	Not apply	Not apply	Not apply	Not apply	Not apply	0			0		0				0	0	1	1
868	31	2	27	1	1	0	Not apply	Not apply	Not apply	Not apply	Not apply	0			0		1	NEGATIVE			0	0	1	1
869	34	2	7	1	0	0	Not apply	Not apply	Not apply	Not apply	Not apply	1	1	0	0		0				0	0	1	0
870	34	2	13	1	0	0	Not apply	Not apply	Not apply	Not apply	Not apply	0			0		0				0	0	1	1
871	43	3	20	1	0	0	Not apply	Not apply	Not apply	Not apply	Not apply	0			0		1	DON’T KNOW			0	0	1	1
872	24	1	7	1	0	0	Not apply	Not apply	Not apply	Not apply	Not apply	0			0		0				0	0	1	1
873	42	3	8	1	1	0	Not apply	Not apply	Not apply	Not apply	Not apply	0			0		1	NEGATIVE			0	0	1	1
874	33	2	20	1	0	0	Not apply	Not apply	Not apply	Not apply	Not apply	0			0		0				0	0	1	0
875	24	1	44	1	0	0	Not apply	Not apply	Not apply	Not apply	Not apply	0			0		0				0	0	1	0
876	21	1	17	1	0	0	Not apply	Not apply	Not apply	Not apply	Not apply	0			0		0				0	0	1	0
877	30	1	39	1	0	0	Not apply	Not apply	Not apply	Not apply	Not apply	0			0		1	NEGATIVE			0	0	1	0
878	35	2	27	1	1	0	Not apply	Not apply	Not apply	Not apply	Not apply	0			0		0				0	0	1	1
879	23	1	33	1	0	0	Not apply	Not apply	Not apply	Not apply	Not apply	0			0		0				0	0	1	0
880	28	1	25	1	0	0	Not apply	Not apply	Not apply	Not apply	Not apply	0			0		0				0	0	1	1
881	33	2	35	1	1	0	Not apply	Not apply	Not apply	Not apply	Not apply	1	1	0	0		1	NEGATIVE			0	0	1	0
882	32	2	35	1	0	0	Not apply	Not apply	Not apply	Not apply	Not apply	0			0		0				0	0	1	1
883	26	1	13	1	0	0	Not apply	Not apply	Not apply	Not apply	Not apply	1	1	0	0		1	NEGATIVE			0	0	1	0
884	23	1	28	1	0	0	Not apply	Not apply	Not apply	Not apply	Not apply	0			0		0				0	0	1	1
885	40	2	14	1	0	0	Not apply	Not apply	Not apply	Not apply	Not apply	0			0		0				0	0	1	0
886	25	1	23	1	1	0	Not apply	Not apply	Not apply	Not apply	Not apply	0			0		1	NEGATIVE			0	0	1	1
887	28	1	29	1	0	0	Not apply	Not apply	Not apply	Not apply	Not apply	0			0		0				0	0	1	0
888	29	1	27	1	0	0	Not apply	Not apply	Not apply	Not apply	Not apply	1	1	0	0		1	DON’T KNOW			0	0	1	1
889	27	1	32	1	0	0	Not apply	Not apply	Not apply	Not apply	Not apply	1	1	0	0		1	NEGATIVE			0	0	1	1
890	28	1	72	2	1	0	Not apply	Not apply	Not apply	Not apply	Not apply	1	1	0	0		0				0	0	1	1
891	23	1	27	1	0	0	Not apply	Not apply	Not apply	Not apply	Not apply	1	1	0	0		0				0	0	1	1
892	22	2	34	1	1	0	Not apply	Not apply	Not apply	Not apply	Not apply	0			1	24	1	NEGATIVE			0	0	1	1
893	20	1	36	1	0	0	Not apply	Not apply	Not apply	Not apply	Not apply	0			0		0				0	0	1	0
894	36	2	49	1	0	0	Not apply	Not apply	Not apply	Not apply	Not apply	1	1	0	0		1	NEGATIVE			0	0	1	1
895	26	1	60	1	0	0	Not apply	Not apply	Not apply	Not apply	Not apply	1	1	0	0		1	DON’T KNOW			0	0	1	0
896	21	1	23	1	0	0	Not apply	Not apply	Not apply	Not apply	Not apply	0			0		0				0	0	1	1
897	30	1	112	2	0	0	Not apply	Not apply	Not apply	Not apply	Not apply	1	1	0	0		1	DON’T KNOW			0	0	1	0
898	28	1	27	1	0	0	Not apply	Not apply	Not apply	Not apply	Not apply	0			0		0				0	0	1	1
899	28	1	19	1	0	0	Not apply	Not apply	Not apply	Not apply	Not apply	1	1	0	0		0				0	0	1	0
900	28	1	24	1	0	0	Not apply	Not apply	Not apply	Not apply	Not apply	0			0		0				0	0	1	0
901	23	1	31	1	0	0	Not apply	Not apply	Not apply	Not apply	Not apply	1	1	0	0		0				0	0	1	1
902	35	2	55	1	0	0	Not apply	Not apply	Not apply	Not apply	Not apply	0			0		1	DON’T KNOW			0	0	1	0
903	22	1	44	1	0	0	Not apply	Not apply	Not apply	Not apply	Not apply	0			0		0				0	0	1	0
904	23	1	7	1	0	0	Not apply	Not apply	Not apply	Not apply	Not apply	0			0		0				0	0	1	0
905	35	2	28	1	0	0	Not apply	Not apply	Not apply	Not apply	Not apply	0			0		1	NEGATIVE			0	0	1	1
906	26	1	49.3	1	0	0	Not apply	Not apply	Not apply	Not apply	Not apply	1	1	0	0		0				0	0	1	0
907	30	1	19	1	0	0	Not apply	Not apply	Not apply	Not apply	Not apply	1	1	0	0		0				0	0	1	0
908	29	1	53	1	0	0	Not apply	Not apply	Not apply	Not apply	Not apply	0			0		0				0	0	1	1
909	26	1	51	1	1	0	Not apply	Not apply	Not apply	Not apply	Not apply	0			0		0				0	0	1	0
910	51	4	61	2	0	0	Not apply	Not apply	Not apply	Not apply	Not apply	1	1	0	0		0				0	0	1	1
911	23	1	53	1	0	0	Not apply	Not apply	Not apply	Not apply	Not apply	0			0		2	Not apply			0	0	1	0
912	41	3	37	1	0	0	Not apply	Not apply	Not apply	Not apply	Not apply	0			0		0				0	0	1	0
913	36	2	34	1	0	0	Not apply	Not apply	Not apply	Not apply	Not apply	0			0		1	NEGATIVE			0	0	1	0
914	23	1	33	1	0	0	Not apply	Not apply	Not apply	Not apply	Not apply	0			0		0				0	0	1	0
915	43	3	26	1	0	0	Not apply	Not apply	Not apply	Not apply	Not apply	0			0		0				0	0	1	1
916	20	1	31	1	0	0	Not apply	Not apply	Not apply	Not apply	Not apply	0			0		0				0	0	1	1
917	22	1	9	1	0	0	Not apply	Not apply	Not apply	Not apply	Not apply	0			0		0				0	0	1	1
918	22	1	25	1	0	0	Not apply	Not apply	Not apply	Not apply	Not apply	0			0		0				0	0	1	0
919	33	2	43	1	1	0	Not apply	Not apply	Not apply	Not apply	Not apply	1	1	0	0		1	NEGATIVE			0	0	1	1
920	22	1	37	1	0	0	Not apply	Not apply	Not apply	Not apply	Not apply	1	1	0	0		0				0	0	1	0
921	29	1	65	2	0	0	Not apply	Not apply	Not apply	Not apply	Not apply	1	1	0	0		1	NEGATIVE			0	0	1	1
922	22	1	9	1	0	0	Not apply	Not apply	Not apply	Not apply	Not apply	0			0		0				0	0	1	1
923	45	3	14	1	1	0	Not apply	Not apply	Not apply	Not apply	Not apply	1	1	0	0		0				0	0	1	1
924	38	2	14	1	0	0	Not apply	Not apply	Not apply	Not apply	Not apply	0			0		0				0	0	1	0
925	34	2	55	1	0	0	Not apply	Not apply	Not apply	Not apply	Not apply	0			0		0				0	0	1	1
926	21	1	8	1	0	0	Not apply	Not apply	Not apply	Not apply	Not apply	0			0		1	NEGATIVE			0	0	1	0
927	32	2	18	1	0	0	Not apply	Not apply	Not apply	Not apply	Not apply	1	1	0	0		0				0	0	1	1
928	23	1	9	1	1	0	Not apply	Not apply	Not apply	Not apply	Not apply	0			0		1	NEGATIVE			0	0	1	0
929	24	1	34	1	0	0	Not apply	Not apply	Not apply	Not apply	Not apply	0			0		0				0	0	1	1
930	24	1	25	1	0	0	Not apply	Not apply	Not apply	Not apply	Not apply	0			0		0				0	0	1	0
931	22	1	30	1	0	0	Not apply	Not apply	Not apply	Not apply	Not apply	0			0		0				0	0	1	0
932	23	1	16	1	0	0	Not apply	Not apply	Not apply	Not apply	Not apply	1	1	0	0		0				0	0	1	1
933	24	1	16	1	0	0	Not apply	Not apply	Not apply	Not apply	Not apply	0			0		0				0	0	1	1
934	24	1	17	1	0	0	Not apply	Not apply	Not apply	Not apply	Not apply	0			0		0				0	0	1	1
935	37	2	33	1	0	0	Not apply	Not apply	Not apply	Not apply	Not apply	0			0		0				0	0	1	0
936	36	2	28	1	1	0	Not apply	Not apply	Not apply	Not apply	Not apply	0			0		1	DON’T KNOW			0	0	1	0
937	24	1	29	1	0	0	Not apply	Not apply	Not apply	Not apply	Not apply	0			0		0				0	0	1	0
938	27	1	56	1	1	0	Not apply	Not apply	Not apply	Not apply	Not apply	1	1	0	0		1	NEGATIVE			0	0	1	0
939	23	1	60	1	0	0	Not apply	Not apply	Not apply	Not apply	Not apply	0			0		0				0	0	1	1
940	22	1	31	1	0	0	Not apply	Not apply	Not apply	Not apply	Not apply	0			0		0				0	0	1	1
941	38	2	48	1	1	0	Not apply	Not apply	Not apply	Not apply	Not apply	0			0		0				0	0	1	1
942	37	2	8	1	0	0	Not apply	Not apply	Not apply	Not apply	Not apply	0			0		0				0	0	1	1
943	31	2	20	1	0	0	Not apply	Not apply	Not apply	Not apply	Not apply	0			0		1	NEGATIVE			0	0	1	1
944	37	2	41	1	0	0	Not apply	Not apply	Not apply	Not apply	Not apply	0			0		0				0	0	1	1
945	26	1	45	1	1	0	Not apply	Not apply	Not apply	Not apply	Not apply	1	1	0	0		1	NEGATIVE			0	0	1	1
946	44	3	220	4	0	0	Not apply	Not apply	Not apply	Not apply	Not apply	0			0		1	NEGATIVE			0	0	1	0
947	22	1	32	1	0	0	Not apply	Not apply	Not apply	Not apply	Not apply	1	1	0	0		0				0	0	1	1
948	32	2	26	1	0	0	Not apply	Not apply	Not apply	Not apply	Not apply	1	1	0	0		1	DON’T KNOW			0	0	1	1
949	24	1	16	1	1	0	Not apply	Not apply	Not apply	Not apply	Not apply	0			0		1	DON’T KNOW			0	0	1	1
950	19	1	7	1	0	0	Not apply	Not apply	Not apply	Not apply	Not apply	0			0		0				0	0	1	1
951	26	1	9	1	1	0	Not apply	Not apply	Not apply	Not apply	Not apply	1	1	0	0		0				0	0	1	1
952	32	2	36	1	1	0	Not apply	Not apply	Not apply	Not apply	Not apply	0			0		0				0	0	1	1
953	20	1	6	1	0	0	Not apply	Not apply	Not apply	Not apply	Not apply	1	1	0	0		0				0	0	1	1
954	33	2	51	1	0	0	Not apply	Not apply	Not apply	Not apply	Not apply	0			0		1	NEGATIVE			0	0	1	1
955	22	1	30	1	0	0	Not apply	Not apply	Not apply	Not apply	Not apply	1	1	0	0		0				0	0	1	1
956	30	1	30	1	0	0	Not apply	Not apply	Not apply	Not apply	Not apply	0			0		0				0	0	1	0
957	34	2	29	1	0	0	Not apply	Not apply	Not apply	Not apply	Not apply	1	1	0	0		0				0	0	1	1
958	41	3	28	1	0	0	Not apply	Not apply	Not apply	Not apply	Not apply	0			0		0				0	0	1	0
959	28	1	21	1	0	0	Not apply	Not apply	Not apply	Not apply	Not apply	1	0	1	0		0				0	0	1	1
960	39	2	26	1	0	0	Not apply	Not apply	Not apply	Not apply	Not apply	0			0		1	NEGATIVE			0	0	1	0
961	28	1	66	2	0	0	Not apply	Not apply	Not apply	Not apply	Not apply	1	1	0	0		0				0	0	1	1
962	22	1	52	1	0	0	Not apply	Not apply	Not apply	Not apply	Not apply	0			0		0				0	0	1	1
963	21	1	39	1	0	0	Not apply	Not apply	Not apply	Not apply	Not apply	0			0		0				0	0	1	0
964	30	1	22	1	0	0	Not apply	Not apply	Not apply	Not apply	Not apply	0			0		1	NEGATIVE			0	0	1	1
965	27	1	23	1	0	0	Not apply	Not apply	Not apply	Not apply	Not apply	1	1	0	0		1	NEGATIVE			0	0	1	0
966	42	3	29	1	1	0	Not apply	Not apply	Not apply	Not apply	Not apply	1	1	0	0		1	NEGATIVE			0	0	1	1
967	30	1	32	1	1	0	Not apply	Not apply	Not apply	Not apply	Not apply	1	1	0	0		1	NEGATIVE			0	0	1	0
968	22	1	22	1	0	0	Not apply	Not apply	Not apply	Not apply	Not apply	0			0		0				0	0	1	0
969	26	1	32	1	0	0	Not apply	Not apply	Not apply	Not apply	Not apply	1	1	0	0		1	NEGATIVE			0	0	1	1
970	20	1	16	1	0	0	Not apply	Not apply	Not apply	Not apply	Not apply	0			0		0				0	0	1	1
971	30	1	32	1	0	0	Not apply	Not apply	Not apply	Not apply	Not apply	0			0		0				0	0	1	0
972	35	2	19	1	0	0	Not apply	Not apply	Not apply	Not apply	Not apply	0			0		1	NEGATIVE			0	0	1	1
973	37	2	12	1	0	0	Not apply	Not apply	Not apply	Not apply	Not apply	0			0		0				0	0	1	0
974	19	1	15	1	1	0	Not apply	Not apply	Not apply	Not apply	Not apply	0			0		0				0	0	1	1
975	27	1	24	1	0	0	Not apply	Not apply	Not apply	Not apply	Not apply	0			0		1	NEGATIVE			0	0	1	1
976	25	1	30	1	0	0	Not apply	Not apply	Not apply	Not apply	Not apply	0			0		0				0	0	1	1
977	31	2	70	2	0	0	Not apply	Not apply	Not apply	Not apply	Not apply	1	1	0	0		1	NEGATIVE			0	0	1	1
978	34	2	26	1	0	0	Not apply	Not apply	Not apply	Not apply	Not apply	0			0		1	NEGATIVE			0	0	1	0
979	30	1	27	1	0	0	Not apply	Not apply	Not apply	Not apply	Not apply	1	1	0	0		1	NEGATIVE			0	0	1	0
980	33	2	36	1	1	0	Not apply	Not apply	Not apply	Not apply	Not apply	1	1	0	0		0				0	0	1	0
981	28	1	22	1	0	0	Not apply	Not apply	Not apply	Not apply	Not apply	0			0		0				0	0	1	1
982	30	1	56	1	0	0	Not apply	Not apply	Not apply	Not apply	Not apply	0			0		1	NEGATIVE			0	0	1	0
983	44	3	30	1	0	0	Not apply	Not apply	Not apply	Not apply	Not apply	1	1	0	0		0				0	0	1	1
984	48	3	15	1	0	0	Not apply	Not apply	Not apply	Not apply	Not apply	0			0		0				0	0	1	1
985	32	2	24	1	0	0	Not apply	Not apply	Not apply	Not apply	Not apply	1	1	0	0		1	DON’T KNOW			0	0	1	1
986	24	1	19	1	0	0	Not apply	Not apply	Not apply	Not apply	Not apply	1	1	0	0		0				0	0	1	1
987	33	2	38	1	1	0	Not apply	Not apply	Not apply	Not apply	Not apply	0			0		0				0	0	1	1
988	37	2	70	2	0	0	Not apply	Not apply	Not apply	Not apply	Not apply	1	1	0	0		1	NEGATIVE			0	0	1	1
989	24	1	10	1	0	0	Not apply	Not apply	Not apply	Not apply	Not apply	1	1	0	0		0				0	0	1	1
990	30	1	35	1	0	0	Not apply	Not apply	Not apply	Not apply	Not apply	1	1	0	0		0				0	0	1	0
991	29	1	31	1	0	0	Not apply	Not apply	Not apply	Not apply	Not apply	0			0		0				0	0	1	1
992	28	1	34	1	1	0	Not apply	Not apply	Not apply	Not apply	Not apply	0			0		1	NEGATIVE			0	0	0	No aplica
993	23	1	32	1	0	0	Not apply	Not apply	Not apply	Not apply	Not apply	0			0		0				0	0	1	1
994	40	2	8	1	0	0	Not apply	Not apply	Not apply	Not apply	Not apply	0			0		0				0	0	1	1
995	43	3	38	1	1	0	Not apply	Not apply	Not apply	Not apply	Not apply	0			0		1	NEGATIVE			0	0	1	0
996	27	1	54	1	1	0	Not apply	Not apply	Not apply	Not apply	Not apply	0			0		0				0	0	1	1
997	44	3	7	1	1	0	Not apply	Not apply	Not apply	Not apply	Not apply	0			0		1	NEGATIVE			0	0	1	0
998	27	1	34	1	0	0	Not apply	Not apply	Not apply	Not apply	Not apply	0			0		1	NEGATIVE			0	0	1	0
999	32	2	32	1	0	0	Not apply	Not apply	Not apply	Not apply	Not apply	0			0		0				0	0	1	0
1000	34	2	35	1	0	0	Not apply	Not apply	Not apply	Not apply	Not apply	0			0		0				0	0	1	1
1001	22	1	31	1	0	0	Not apply	Not apply	Not apply	Not apply	Not apply	1	1	0	0		0				0	0	1	1
1002	25	1	23	1	0	0	Not apply	Not apply	Not apply	Not apply	Not apply	0			0		0				0	0	1	0
1003	26	1	30	1	0	0	Not apply	Not apply	Not apply	Not apply	Not apply	1	1	0	0		0				0	0	1	1
1004	26	1	36	1	0	0	Not apply	Not apply	Not apply	Not apply	Not apply	1	1	0	0		0				0	0	1	1
1005	24	1	12	1	0	0	Not apply	Not apply	Not apply	Not apply	Not apply	1	1	1	1	10	1	NEGATIVE			0	0	1	0
1006	39	2	35	1	1	0	Not apply	Not apply	Not apply	Not apply	Not apply	0			0		1	NEGATIVE			0	0	1	1
1007	33	2	33	1	1	0	Not apply	Not apply	Not apply	Not apply	Not apply	0			0		1	DON’T KNOW			0	0	1	0
1008	39	2	40	1	0	0	Not apply	Not apply	Not apply	Not apply	Not apply	1	1	0	0		0				0	0	1	1
1009	27	1	48	1	0	0	Not apply	Not apply	Not apply	Not apply	Not apply	0			0		0				0	0	1	0
1010	28	1	23	1	0	0	Not apply	Not apply	Not apply	Not apply	Not apply	1	1	0	0		0				0	0	1	0
1011	32	2	22	1	0	0	Not apply	Not apply	Not apply	Not apply	Not apply	1	1	0	0		0				0	0	1	1
1012	36	2	34	1	0	0	Not apply	Not apply	Not apply	Not apply	Not apply	0			0		0				0	0	1	0
1013	32	2	38	1	0	0	Not apply	Not apply	Not apply	Not apply	Not apply	0			0		0				0	0	1	0
1014	43	3	25	1	0	0	Not apply	Not apply	Not apply	Not apply	Not apply	1	1	0	0		0				0	0	1	1
1015	32	2	30	1	0	0	Not apply	Not apply	Not apply	Not apply	Not apply	1	1	0	0		0				0	0	1	0
1016	23	1	36	1	0	0	Not apply	Not apply	Not apply	Not apply	Not apply	0			0		0				0	0	1	1
1017	22	1	23	1	1	0	Not apply	Not apply	Not apply	Not apply	Not apply	0			0		0				0	0	1	1
1018	20	1	30	1	0	0	Not apply	Not apply	Not apply	Not apply	Not apply	0			0		0				0	0	1	0
1019	31	2	30	1	1	0	Not apply	Not apply	Not apply	Not apply	Not apply	0			0		0				0	0	1	1
1020	28	1	38	1	0	0	Not apply	Not apply	Not apply	Not apply	Not apply	0			0		0				0	0	1	1
1021	22	1	59	1	1	0	Not apply	Not apply	Not apply	Not apply	Not apply	1	1	0	0		1	DON’T KNOW			0	0	1	0
1022	53	1	29	1	0	0	Not apply	Not apply	Not apply	Not apply	Not apply	1	1	0	1	24	1	NEGATIVE			0	0	1	0
1023	44	3	70	2	0	0	Not apply	Not apply	Not apply	Not apply	Not apply	0			0		0				0	0	1	1
1024	24	1	33	1	0	0	Not apply	Not apply	Not apply	Not apply	Not apply	0			0		0				0	0	1	0
1025	24	1	23	1	0	0	Not apply	Not apply	Not apply	Not apply	Not apply	0			0		0				0	0	1	0
1026	38	2	28	1	0	0	Not apply	Not apply	Not apply	Not apply	Not apply	0			0		0				0	0	1	0
1027	24	1	43	1	1	0	Not apply	Not apply	Not apply	Not apply	Not apply	0			0		0				0	0	1	0
1028	25	1	57	1	0	0	Not apply	Not apply	Not apply	Not apply	Not apply	0			0		0				0	0	1	1
1029	29	1	48	1	0	0	Not apply	Not apply	Not apply	Not apply	Not apply	1	1	0	0		0				0	0	1	1
1030	32	2	29	1	0	0	Not apply	Not apply	Not apply	Not apply	Not apply	0			0		1	NEGATIVE			0	0	1	0
1031	24	1	49	1	1	0	Not apply	Not apply	Not apply	Not apply	Not apply	0			0		0				0	0	1	1
1032	22	1	31	1	1	0	Not apply	Not apply	Not apply	Not apply	Not apply	0			0		1	NEGATIVE			0	0	1	1
1033	38	2	39	1	1	0	Not apply	Not apply	Not apply	Not apply	Not apply	0			0		1	NEGATIVE			0	0	1	1
1034	39	2	22	1	0	0	Not apply	Not apply	Not apply	Not apply	Not apply	0			0		0				0	0	1	1
1035	37	2	36	1	0	0	Not apply	Not apply	Not apply	Not apply	Not apply	0			0		1	NEGATIVE			0	0	1	1
1036	26	1	31	1	0	0	Not apply	Not apply	Not apply	Not apply	Not apply	0			0		0				0	0	1	0
1037	28	1	40	1	1	0	Not apply	Not apply	Not apply	Not apply	Not apply	0			0		0				0	0	1	0
1038	23	1	18	1	0	0	Not apply	Not apply	Not apply	Not apply	Not apply	1	1	0	0		0				0	0	1	1
1039	31	2	30	1	0	0	Not apply	Not apply	Not apply	Not apply	Not apply	0			0		0				0	0	1	1
1040	27	1	45	1	0	0	Not apply	Not apply	Not apply	Not apply	Not apply	1	1	0	0		0				0	0	1	0
1041	26	1	24	1	1	0	Not apply	Not apply	Not apply	Not apply	Not apply	0			0		1	NEGATIVE			0	0	1	1
1042	27	1	31	1	0	0	Not apply	Not apply	Not apply	Not apply	Not apply	1	1	0	0		0				0	0	1	1
1043	27	1	27	1	0	0	Not apply	Not apply	Not apply	Not apply	Not apply	1	1	0	0		0				0	0	1	1
1044	40	2	18	1	0	0	Not apply	Not apply	Not apply	Not apply	Not apply	0			0		0				0	0	1	1
1045	41	3	33	1	0	0	Not apply	Not apply	Not apply	Not apply	Not apply	1	1	0	0		0				0	0	1	1
1046	38	2	14	1	1	0	Not apply	Not apply	Not apply	Not apply	Not apply	0			0		0				0	0	1	1
1047	26	1	34	1	0	0	Not apply	Not apply	Not apply	Not apply	Not apply	1	1	0	0		1	NEGATIVE			0	0	1	0
1048	34	2	14	1	1	0	Not apply	Not apply	Not apply	Not apply	Not apply	0			0		0				0	0	1	1
1049	20	1	16	1	0	0	Not apply	Not apply	Not apply	Not apply	Not apply	0			0		1	NEGATIVE			0	0	1	1
1050	38	2	28	1	1	0	Not apply	Not apply	Not apply	Not apply	Not apply	1	1	0	0		1	DON’T KNOW			0	0	1	1
1051	33	2	20	1	0	0	Not apply	Not apply	Not apply	Not apply	Not apply	1	1	0	0		0				0	0	1	1
1052	31	2	30	1	1	0	Not apply	Not apply	Not apply	Not apply	Not apply	0			0		1	NEGATIVE			0	0	1	0
1053	35	2	48	1	1	0	Not apply	Not apply	Not apply	Not apply	Not apply	0			0		1	NEGATIVE			0	0	1	1
1054	21	1	26	1	0	0	Not apply	Not apply	Not apply	Not apply	Not apply	0			0		0				0	0	1	1
1055	23	1	34	1	0	0	Not apply	Not apply	Not apply	Not apply	Not apply	1	1	0	0		0				0	0	1	1
1056	26	1	16	1	0	0	Not apply	Not apply	Not apply	Not apply	Not apply	0			0		1	NEGATIVE			0	0	1	1
1057	26	1	35	1	1	0	Not apply	Not apply	Not apply	Not apply	Not apply	0			0		1	NEGATIVE			0	0	1	1
1058	31	2	21	1	0	0	Not apply	Not apply	Not apply	Not apply	Not apply	1	1	0	0		1	NEGATIVE			0	0	1	0
1059	23	1	48	1	0	0	Not apply	Not apply	Not apply	Not apply	Not apply	0			0		0				0	0	1	1
1060	38	2	46	1	1	0	Not apply	Not apply	Not apply	Not apply	Not apply	1	1	0	0		1	DON’T KNOW			0	0	0	No aplica
1061	22	1	30	1	0	0	Not apply	Not apply	Not apply	Not apply	Not apply	0			0		0				0	0	0	No aplica
1062	20	1	22	1	1	0	Not apply	Not apply	Not apply	Not apply	Not apply	1	0	0	0		1	NEGATIVE			0	0	0	No aplica
1063	23	1	32	1	0	0	Not apply	Not apply	Not apply	Not apply	Not apply	0			0		0				0	0	1	1
1064	40	2	37	1	1	0	Not apply	Not apply	Not apply	Not apply	Not apply	1	1	0	0		0				0	0	1	1
1065	22	1	31	1	0	0	Not apply	Not apply	Not apply	Not apply	Not apply	0			0		0				0	0	0	No aplica
1066	32	2	50	1	0	0	Not apply	Not apply	Not apply	Not apply	Not apply	0			0		0				0	0	1	0
1067	25	1	46	1	0	0	Not apply	Not apply	Not apply	Not apply	Not apply	0			0		0				0	0	1	1
1068	28	1	30	1	0	0	Not apply	Not apply	Not apply	Not apply	Not apply	1	1	0	0		1	NEGATIVE			0	0	1	1
1069	24	1	34	1	0	0	Not apply	Not apply	Not apply	Not apply	Not apply	1	1	0	0		0				0	0	1	1
1070	26	1	19	1	1	0	Not apply	Not apply	Not apply	Not apply	Not apply	0			0		1	NEGATIVE			0	0	1	0
1071	23	1	32	1	0	0	Not apply	Not apply	Not apply	Not apply	Not apply	0			0		0				0	0	0	No aplica
1072	26	1	19	1	1	0	Not apply	Not apply	Not apply	Not apply	Not apply	1	1	0	0		0				0	0	0	No aplica
1073	39	2	90	2	1	0	Not apply	Not apply	Not apply	Not apply	Not apply	0			0		0				0	0	1	1
1074	26	1	36	1	0	0	Not apply	Not apply	Not apply	Not apply	Not apply	1	1	0	0		0				0	0	1	0
1075	22	1	25	1	0	0	Not apply	Not apply	Not apply	Not apply	Not apply	0			0		0				0	0	0	No aplica
1076	24	1	29	1	0	0	Not apply	Not apply	Not apply	Not apply	Not apply	0			0		0				0	0	1	1
1077	38	2	22	1	1	0	Not apply	Not apply	Not apply	Not apply	Not apply	1	1	0	0		0				0	0	1	1
1078	23	1	24	1	0	0	Not apply	Not apply	Not apply	Not apply	Not apply	1	1	0	0		0				0	0	1	1
1079	43	3	37	1	0	0	Not apply	Not apply	Not apply	Not apply	Not apply	1	1	0	0		0				0	0	1	1
1080	29	1	30	1	0	0	Not apply	Not apply	Not apply	Not apply	Not apply	1	1	0	0		0				0	0	1	1
1081	21	1	33	1	1	0	Not apply	Not apply	Not apply	Not apply	Not apply	0			0		0				0	0	0	No aplica
1082	32	2	32	1	1	0	Not apply	Not apply	Not apply	Not apply	Not apply	1	1	0	0		1	NEGATIVE			0	0	1	1
1083	25	1	31	1	1	0	Not apply	Not apply	Not apply	Not apply	Not apply	0			0		0				0	0	0	No aplica
1084	22	1	19	1	0	0	Not apply	Not apply	Not apply	Not apply	Not apply	1	1	0	0		1	NEGATIVE			0	0	1	1
1085	24	1	34	1	0	0	Not apply	Not apply	Not apply	Not apply	Not apply	1	1	0	0		0				0	0	1	1
1086	20	1	13	1	0	0	Not apply	Not apply	Not apply	Not apply	Not apply	0			0		1	NEGATIVE			0	0	0	No aplica
1087	25	1	32	1	0	0	Not apply	Not apply	Not apply	Not apply	Not apply	0			0		1	DON’T KNOW			0	0	0	No aplica
1088	24	1	31	1	1	0	Not apply	Not apply	Not apply	Not apply	Not apply	0			0		0				0	0	0	No aplica
1089	26	1	37	1	0	0	Not apply	Not apply	Not apply	Not apply	Not apply	1	1	0	0		1	NEGATIVE			0	0	0	No aplica
1090	34	2	36	1	1	0	Not apply	Not apply	Not apply	Not apply	Not apply	1	1	0	0		0				0	0	1	1
1091	23	1	34	1	0	0	Not apply	Not apply	Not apply	Not apply	Not apply	1	1	0	0		0				0	0	1	1
1092	42	3	28	1	1	0	Not apply	Not apply	Not apply	Not apply	Not apply	0			0		1	DON’T KNOW			0	0	1	0
1093	32	2	32	1	0	0	Not apply	Not apply	Not apply	Not apply	Not apply	0			0		1	NEGATIVE			0	0	1	1
1094	39	2	29	1	1	0	Not apply	Not apply	Not apply	Not apply	Not apply	0			0		1	NEGATIVE			0	0	0	No aplica
1095	48	3	30	1	0	0	Not apply	Not apply	Not apply	Not apply	Not apply	1	1	0	0		0				0	0	1	0
1096	30	1	31	1	0	0	Not apply	Not apply	Not apply	Not apply	Not apply	1	1	0	0		0				0	0	1	1
1097	32	2	34	1	0	0	Not apply	Not apply	Not apply	Not apply	Not apply	1	1	0	2		0				0	0	0	No aplica
1098	40	2	20	1	0	0	Not apply	Not apply	Not apply	Not apply	Not apply	1	1	0	0		1	NEGATIVE			0	0	1	1
1099	28	1	32	1	0	0	Not apply	Not apply	Not apply	Not apply	Not apply	0			0		0				0	0	1	1
1100	24	1	31	1	0	0	Not apply	Not apply	Not apply	Not apply	Not apply	1	1	0	0		1	NEGATIVE			0	0	1	0
1101	29	1	42	1	0	0	Not apply	Not apply	Not apply	Not apply	Not apply	0			0		0				0	0	1	1
1102	31	2	50	1	0	0	Not apply	Not apply	Not apply	Not apply	Not apply	0			0		0				0	0	1	1
1103	25	1	27	1	0	0	Not apply	Not apply	Not apply	Not apply	Not apply	0			0		0				0	0	1	1
1104	38	2	36	1	0	0	Not apply	Not apply	Not apply	Not apply	Not apply	1	1	0	0		1	NEGATIVE			0	0	0	No aplica
1105	41	3	36	1	0	0	Not apply	Not apply	Not apply	Not apply	Not apply	0			0		1	NEGATIVE			0	0	1	1
1106	25	1	26	1	0	0	Not apply	Not apply	Not apply	Not apply	Not apply	1	1	0	0		0				0	0	0	No aplica
1107	23	1	45	1	0	0	Not apply	Not apply	Not apply	Not apply	Not apply	0			0		1	DON’T KNOW			0	0	1	0
1108	45	3	38	1	0	0	Not apply	Not apply	Not apply	Not apply	Not apply	0			0		1	NEGATIVE			0	0	1	1
1109	25	1	37	1	0	0	Not apply	Not apply	Not apply	Not apply	Not apply	1	1	0	1	12	1	NEGATIVE			0	0	1	1
1110	22	1	37	1	0	0	Not apply	Not apply	Not apply	Not apply	Not apply	0			0		0				0	0	1	1
1111	22	1	27	1	0	0	Not apply	Not apply	Not apply	Not apply	Not apply	1	1	0	0		0				0	0	1	0
1112	26	1	67	2	0	0	Not apply	Not apply	Not apply	Not apply	Not apply	0			0		1	NEGATIVE			0	0	1	1
1113	26	1	38	1	0	0	Not apply	Not apply	Not apply	Not apply	Not apply	0			0		0				0	0	1	1
1114	34	2	36	1	0	0	Not apply	Not apply	Not apply	Not apply	Not apply	1	1	0	0		1	NEGATIVE			0	0	1	1
1115	31	2	92	2	0	0	Not apply	Not apply	Not apply	Not apply	Not apply	0			0		1	NEGATIVE			0	0	1	1
1116	26	1	48	1	0	0	Not apply	Not apply	Not apply	Not apply	Not apply	0			0		0				0	0	1	1
1117	22	1	32	1	0	0	Not apply	Not apply	Not apply	Not apply	Not apply	1	1	0	0		0				0	0	1	1
1118	27	1	60	1	1	0	Not apply	Not apply	Not apply	Not apply	Not apply	0			0		1	DON’T KNOW			0	0	1	1
1119	23	1	25	1	1	0	Not apply	Not apply	Not apply	Not apply	Not apply	0			0		1	NEGATIVE			0	0	1	1
1120	25	1	28	1	0	0	Not apply	Not apply	Not apply	Not apply	Not apply	1	1	0	0		0				0	0	1	0
1121	25	1	36	1	0	0	Not apply	Not apply	Not apply	Not apply	Not apply	0			0		0				0	0	1	1
1122	23	1	32	1	0	0	Not apply	Not apply	Not apply	Not apply	Not apply	1	1	0	0		0				0	0	1	0
1123	34	2	36	1	1	0	Not apply	Not apply	Not apply	Not apply	Not apply	1	1	0	0		0				0	0	1	1
1124	27	1	88	2	0	0	Not apply	Not apply	Not apply	Not apply	Not apply	0			0		0				0	0	1	1
1125	29	1	54	1	0	0	Not apply	Not apply	Not apply	Not apply	Not apply	0			0		1	NEGATIVE			0	0	1	0
1126	22	1	92	2	0	0	Not apply	Not apply	Not apply	Not apply	Not apply	0			0		1	NEGATIVE			0	0	1	0
1127	45	3	29.2	1	0	0	Not apply	Not apply	Not apply	Not apply	Not apply	0			0		1	NEGATIVE			0	0	1	1
1128	21	1	5	1	0	0	Not apply	Not apply	Not apply	Not apply	Not apply	1	1	0	0		0				0	0	1	1
1129	26	1	36	1	1	0	Not apply	Not apply	Not apply	Not apply	Not apply	0			0		0				0	0	1	0
1130	32	2	60	1	0	0	Not apply	Not apply	Not apply	Not apply	Not apply	0			0		1	NEGATIVE			0	0	1	1
1131	31	2	137	3	0	0	Not apply	Not apply	Not apply	Not apply	Not apply	0			0		0				0	0	1	0
1132	21	1	28	1	0	0	Not apply	Not apply	Not apply	Not apply	Not apply	1	1	0	0		1	NEGATIVE			0	0	1	1
1133	31	2	33	1	0	0	Not apply	Not apply	Not apply	Not apply	Not apply	1	1	0	0		1	DON’T KNOW			0	0	1	1
1134	26	1	20	1	0	0	Not apply	Not apply	Not apply	Not apply	Not apply	1	1	0	0		1	NEGATIVE			0	0	1	1
1135	22	1	32	1	0	0	Not apply	Not apply	Not apply	Not apply	Not apply	0			0		0				0	0	0	No aplica
1136	35	2	65	2	0	0	Not apply	Not apply	Not apply	Not apply	Not apply	1	1	0	0		0				0	0	1	1
1137	25	1	32	1	0	0	Not apply	Not apply	Not apply	Not apply	Not apply	1	1	0	0		0				0	0	1	1
1138	23	1	64	2	0	0	Not apply	Not apply	Not apply	Not apply	Not apply	1	1	0	0		1	NEGATIVE			0	0	1	0
1139	21	1	24	1	0	0	Not apply	Not apply	Not apply	Not apply	Not apply	1	1	0	0		0				0	0	1	1
1140	48	3	36	1	0	0	Not apply	Not apply	Not apply	Not apply	Not apply	0			0		0				0	0	1	1
1141	34	2	24	1	1	0	Not apply	Not apply	Not apply	Not apply	Not apply	0			0		1	NEGATIVE			0	0	1	1
1142	58	4	27	1	0	0	Not apply	Not apply	Not apply	Not apply	Not apply	0			0		0				0	0	1	1
1143	24	1	20	1	0	0	Not apply	Not apply	Not apply	Not apply	Not apply	0			0		0				0	0	1	0
1144	21	1	29	1	0	0	Not apply	Not apply	Not apply	Not apply	Not apply	0			0		0				0	0	1	1
1145	29	1	24	1	1	0	Not apply	Not apply	Not apply	Not apply	Not apply	0			0		0				0	0	1	1
1146	48	3	9	1	0	0	Not apply	Not apply	Not apply	Not apply	Not apply	0			0		0				0	0	1	0
1147	45	3	34	1	0	0	Not apply	Not apply	Not apply	Not apply	Not apply	0			0		1	NEGATIVE			0	0	1	1
1148	26	1	14	1	0	0	Not apply	Not apply	Not apply	Not apply	Not apply	0			0		1	NEGATIVE			0	0	1	1
1149	28	1	63	2	0	0	Not apply	Not apply	Not apply	Not apply	Not apply	0			0		0				0	0	1	1
1150	23	1	63	2	0	0	Not apply	Not apply	Not apply	Not apply	Not apply	1	1	0	0		1	DON’T KNOW			0	0	0	No aplica
1151	20	1	14	1	0	0	Not apply	Not apply	Not apply	Not apply	Not apply	0			0		0				0	0	1	1
1152	29	1	21	1	0	0	Not apply	Not apply	Not apply	Not apply	Not apply	1	1	0	0		0				0	0	1	1
1153	22	1	50	1	0	0	Not apply	Not apply	Not apply	Not apply	Not apply	1	1	0	0		1	NEGATIVE			0	0	1	0
1154	26	1	31	1	1	0	Not apply	Not apply	Not apply	Not apply	Not apply	0			0		0				0	0	1	1
1155	26	1	16	1	1	0	Not apply	Not apply	Not apply	Not apply	Not apply	0			0		0				0	0	1	1
1156	24	1	33	1	0	0	Not apply	Not apply	Not apply	Not apply	Not apply	1	1	0	0		1	NEGATIVE			0	0	0	No aplica
1157	37	2	58	1	0	0	Not apply	Not apply	Not apply	Not apply	Not apply	1	1	0	0		0				0	0	1	1
1158	43	3	51	1	0	0	Not apply	Not apply	Not apply	Not apply	Not apply	0			0		1	DON’T KNOW			0	0	1	0
1159	40	2	12	1	0	0	Not apply	Not apply	Not apply	Not apply	Not apply	0			0		1	NEGATIVE			0	0	1	1
1160	27	1	42	1	0	0	Not apply	Not apply	Not apply	Not apply	Not apply	0			0		1	DON’T KNOW			0	0	1	0
1161	42	3	47	1	1	0	Not apply	Not apply	Not apply	Not apply	Not apply	1	1	0	0		1	NEGATIVE			0	0	1	1
1162	38	2	36	1	0	0	Not apply	Not apply	Not apply	Not apply	Not apply	1	1	0	0		0				0	0	1	1
1163	41	3	12	1	0	0	Not apply	Not apply	Not apply	Not apply	Not apply	0			0		0				0	0	1	1
1164	22	1	26	1	0	0	Not apply	Not apply	Not apply	Not apply	Not apply	0			0		1	DON’T KNOW			0	0	1	1
1165	25	1	29	1	0	0	Not apply	Not apply	Not apply	Not apply	Not apply	0			0		1	NEGATIVE			0	0	1	0
1166	32	2	37	1	1	0	Not apply	Not apply	Not apply	Not apply	Not apply	0			0		0				0	0	1	1
1167	41	3	100	2	1	0	Not apply	Not apply	Not apply	Not apply	Not apply	1	1	0	0		1	NEGATIVE			0	0	1	0
1168	36	2	113	2	1	0	Not apply	Not apply	Not apply	Not apply	Not apply	1	1	0	0		1	NEGATIVE			0	0	1	1
1169	27	1	26	1	1	0	Not apply	Not apply	Not apply	Not apply	Not apply	0			0		0				0	0	1	1
1170	23	1	70	2	0	0	Not apply	Not apply	Not apply	Not apply	Not apply	0			0		0				0	0	1	1
1171	44	3	22	1	0	0	Not apply	Not apply	Not apply	Not apply	Not apply	1	1	0	0		1	DON’T KNOW			0	0	1	1
1172	37	2	31	1	0	0	Not apply	Not apply	Not apply	Not apply	Not apply	0			0		0				0	0	1	0
1173	34	2	33	1	0	0	Not apply	Not apply	Not apply	Not apply	Not apply	0			0		0				0	0	1	0
1174	27	1	68	2	0	0	Not apply	Not apply	Not apply	Not apply	Not apply	0			0		0				0	0	1	1
1175	49	3	33	1	1	0	Not apply	Not apply	Not apply	Not apply	Not apply	1	1	0	0		0				0	0	1	1
1176	29	1	25	1	0	0	Not apply	Not apply	Not apply	Not apply	Not apply	0			0		1	NEGATIVE			0	0	1	1
1177	35	2	55	1	1	0	Not apply	Not apply	Not apply	Not apply	Not apply	0			0		0				0	0	1	0
1178	28	2	25	1	0	0	Not apply	Not apply	Not apply	Not apply	Not apply	0			1	10	0				0	0	0	No aplica
1179	43	3	40	1	0	0	Not apply	Not apply	Not apply	Not apply	Not apply	0			0		0				0	0	1	0
1180	26	1	13	1	1	0	Not apply	Not apply	Not apply	Not apply	Not apply	1	1	0	0		0				0	0	1	1
1181	22	1	32	1	1	0	Not apply	Not apply	Not apply	Not apply	Not apply	0			0		1	DON’T KNOW			0	0	1	1
1182	29	1	36	1	0	0	Not apply	Not apply	Not apply	Not apply	Not apply	1	1	0	0		1	NEGATIVE			0	0	1	1
1183	23	1	6	1	0	0	Not apply	Not apply	Not apply	Not apply	Not apply	1	1	0	0		0				0	0	1	1
1184	21	1	26	1	0	0	Not apply	Not apply	Not apply	Not apply	Not apply	0			0		0				0	0	1	1
1185	44	3	28	1	0	0	Not apply	Not apply	Not apply	Not apply	Not apply	0			0		0				0	0	1	1
1186	28	1	27	1	1	0	Not apply	Not apply	Not apply	Not apply	Not apply	0			0		0				0	0	1	1
1187	33	2	25	1	0	0	Not apply	Not apply	Not apply	Not apply	Not apply	1	1	0	0		1	NEGATIVE			0	0	1	1
1188	45	3	30	1	0	0	Not apply	Not apply	Not apply	Not apply	Not apply	1	1	0	0		1	DON’T KNOW			0	0	1	1
1189	23	1	22	1	0	0	Not apply	Not apply	Not apply	Not apply	Not apply	0			0		1	NEGATIVE			0	0	1	1
1190	27	1	39	1	1	0	Not apply	Not apply	Not apply	Not apply	Not apply	1	1	0	0		0				0	0	1	1
1191	28	1	36	1	0	0	Not apply	Not apply	Not apply	Not apply	Not apply	0			0		0				0	0	1	0
1192	32	2	120	2	0	0	Not apply	Not apply	Not apply	Not apply	Not apply	1	1	0	0		0				0	0	1	1
1193	23	1	40	1	0	0	Not apply	Not apply	Not apply	Not apply	Not apply	1	1	0	0		1	NEGATIVE			0	0	1	1
1194	21	1	7	1	0	0	Not apply	Not apply	Not apply	Not apply	Not apply	1	1	0	0		0				0	0	1	0
1195	28	1	34	1	0	0	Not apply	Not apply	Not apply	Not apply	Not apply	0			0		0				0	0	1	1
1196	44	3	33	1	0	0	Not apply	Not apply	Not apply	Not apply	Not apply	0			0		0				0	0	1	1
1197	30	1	104	2	1	0	Not apply	Not apply	Not apply	Not apply	Not apply	1	1	0	0		0				0	0	1	1
1198	48	3	15	1	0	0	Not apply	Not apply	Not apply	Not apply	Not apply	0			0		1	NEGATIVE			0	0	1	0
1199	30	1	108	2	0	0	Not apply	Not apply	Not apply	Not apply	Not apply	0			0		0				0	0	1	1
1200	27	1	27	1	0	0	Not apply	Not apply	Not apply	Not apply	Not apply	1	1	0	0		0				0	0	1	1
1201	24	1	29	1	0	0	Not apply	Not apply	Not apply	Not apply	Not apply	0			0		0				0	0	1	1
1202	24	1	31	1	0	0	Not apply	Not apply	Not apply	Not apply	Not apply	1	1	0	0		0				0	0	1	1
1203	28	1	16	1	0	0	Not apply	Not apply	Not apply	Not apply	Not apply	0			0		1	DON’T KNOW			0	0	1	1
1204	29	1	36	1	1	0	Not apply	Not apply	Not apply	Not apply	Not apply	1	1	0	0		0				0	0	1	1
1205	31	2	23	1	0	0	Not apply	Not apply	Not apply	Not apply	Not apply	0			0		1	DON’T KNOW			0	0	1	0
1206	23	1	32	1	0	0	Not apply	Not apply	Not apply	Not apply	Not apply	0			0		1	NEGATIVE			0	0	1	1
1207	20	1	22	1	1	0	Not apply	Not apply	Not apply	Not apply	Not apply	0			0		0				0	0	1	1
1208	25	1	29	1	0	0	Not apply	Not apply	Not apply	Not apply	Not apply	0			0		0				0	0	1	0
1209	28	1	73	2	0	0	Not apply	Not apply	Not apply	Not apply	Not apply	0			0		0				0	0	1	1
1210	22	1	11	1	0	0	Not apply	Not apply	Not apply	Not apply	Not apply	0			0		0				0	0	1	0
1211	34	2	18	1	0	0	Not apply	Not apply	Not apply	Not apply	Not apply	1	1	0	1	360	1	NEGATIVE			0	0	1	0
1212	23	1	22	1	0	0	Not apply	Not apply	Not apply	Not apply	Not apply	1	1	0	0		0				0	0	1	0
1213	43	3	53	1	1	0	Not apply	Not apply	Not apply	Not apply	Not apply	1	1	0	0		1	NEGATIVE			0	0	1	1
1214	43	3	45	1	0	0	Not apply	Not apply	Not apply	Not apply	Not apply	0			0		0				0	0	1	1
1215	26	1	50	1	0	0	Not apply	Not apply	Not apply	Not apply	Not apply	1	1	0	0		2	Not apply			0	0	1	1
1216	24	1	38	1	0	0	Not apply	Not apply	Not apply	Not apply	Not apply	1	1	0	0		0				0	0	1	1
1217	35	2	37	1	0	0	Not apply	Not apply	Not apply	Not apply	Not apply	0			0		1	NEGATIVE			0	0	1	1
1218	26	1	40	1	0	0	Not apply	Not apply	Not apply	Not apply	Not apply	1	0	1	0		0				0	0	1	1
1219	23	1	36	1	0	0	Not apply	Not apply	Not apply	Not apply	Not apply	1	1	0	0		0				0	0	1	1
1220	27	1	27	1	0	0	Not apply	Not apply	Not apply	Not apply	Not apply	1	1	0	0		0				0	0	1	1
1221	26	1	60	1	0	0	Not apply	Not apply	Not apply	Not apply	Not apply	0			0		1	NEGATIVE			0	0	1	1
1222	44	3	62	2	0	0	Not apply	Not apply	Not apply	Not apply	Not apply	0			0		1	NEGATIVE			0	0	1	1
1223	32	2	76	2	1	0	Not apply	Not apply	Not apply	Not apply	Not apply	0			0		0				0	0	1	1
1224	28	1	34	1	0	0	Not apply	Not apply	Not apply	Not apply	Not apply	0			0		0				0	0	1	0
1225	54	4	13	1	1	0	Not apply	Not apply	Not apply	Not apply	Not apply	0			0		0				0	0	1	1
1226	21	1	27	1	0	0	Not apply	Not apply	Not apply	Not apply	Not apply	0			0		0				0	0	1	1
1227	25	1	54	1	0	0	Not apply	Not apply	Not apply	Not apply	Not apply	0			0		1	DON’T KNOW			0	0	1	0
1228	22	1	55	1	0	0	Not apply	Not apply	Not apply	Not apply	Not apply	0			0		1	NEGATIVE			0	0	1	1
1229	29	1	60	1	1	0	Not apply	Not apply	Not apply	Not apply	Not apply	1	1	0	1	108	0				0	0	1	1
1230	32	2	64	2	1	0	Not apply	Not apply	Not apply	Not apply	Not apply	1	1	0	0		1	NEGATIVE			0	0	1	1
1231	27	1	10	1	0	0	Not apply	Not apply	Not apply	Not apply	Not apply	0			0		1	NEGATIVE			0	0	1	1
1232	48	3	23	1	0	0	Not apply	Not apply	Not apply	Not apply	Not apply	1	1	0	0		1	NEGATIVE			0	0	1	1
1233	28	1	60	1	0	0	Not apply	Not apply	Not apply	Not apply	Not apply	1	1	0	0		1	DON’T KNOW			0	0	1	0
1234	28	1	42	1	1	0	Not apply	Not apply	Not apply	Not apply	Not apply	0			0		1	DON’T KNOW			0	0	0	No aplica
1235	38	2	41	1	0	0	Not apply	Not apply	Not apply	Not apply	Not apply	1	1	0	0		1	DON’T KNOW			0	0	1	0
1236	33	2	14	1	0	0	Not apply	Not apply	Not apply	Not apply	Not apply	0			0		0				0	0	1	1
1237	38	2	52	1	0	0	Not apply	Not apply	Not apply	Not apply	Not apply	0			0		0				0	0	1	1
1238	54	4	4	1	1	0	Not apply	Not apply	Not apply	Not apply	Not apply	0			0		0				0	0	1	0
1239	39	2	16.2667	1	0	0	Not apply	Not apply	Not apply	Not apply	Not apply	0			0		1	NEGATIVE			0	0	1	0
1240	42	3	52	1	1	0	Not apply	Not apply	Not apply	Not apply	Not apply	0			0		0				0	0	1	1
1241	45	3	7	1	1	0	Not apply	Not apply	Not apply	Not apply	Not apply	1	1	0	0		0				0	0	1	1
1242	22	1	30	1	0	0	Not apply	Not apply	Not apply	Not apply	Not apply	0			0		0				0	0	1	1
1243	32	2	9	1	0	0	Not apply	Not apply	Not apply	Not apply	Not apply	0			0		0				0	0	1	0
1244	24	1	14	1	0	0	Not apply	Not apply	Not apply	Not apply	Not apply	0			0		0				0	0	1	1
1245	19	1	15	1	0	0	Not apply	Not apply	Not apply	Not apply	Not apply	0			0		0				0	0	1	0
1246	23	1	26	1	0	0	Not apply	Not apply	Not apply	Not apply	Not apply	0			0		0				0	0	1	1
1247	52	4	23	1	0	0	Not apply	Not apply	Not apply	Not apply	Not apply	1	1	0	0		1	NEGATIVE			0	0	1	1
1248	38	2	87	2	0	0	Not apply	Not apply	Not apply	Not apply	Not apply	0			0		1	NEGATIVE			0	0	1	1
1249	21	1	24	1	0	0	Not apply	Not apply	Not apply	Not apply	Not apply	1	1	0	0		0				0	0	1	1
1250	31	2	15	1	0	0	Not apply	Not apply	Not apply	Not apply	Not apply	1	1	0	0		0				0	0	1	1
1251	36	2	12	1	0	0	Not apply	Not apply	Not apply	Not apply	Not apply	0			0		0				0	0	1	0
1252	24	1	22	1	0	0	Not apply	Not apply	Not apply	Not apply	Not apply	0			0		0				0	0	1	0
1253	24	1	42	1	1	0	Not apply	Not apply	Not apply	Not apply	Not apply	1	1	0	0		1	NEGATIVE			0	0	1	1
1254	26	1	13	1	0	0	Not apply	Not apply	Not apply	Not apply	Not apply	0			0		0				0	0	1	1
1255	28	1	15	1	0	0	Not apply	Not apply	Not apply	Not apply	Not apply	1	1	0	0		0				0	0	1	0
1256	35	2	108	2	1	0	Not apply	Not apply	Not apply	Not apply	Not apply	0			0		1	NEGATIVE			0	0	1	0
1257	23	1	30	1	1	0	Not apply	Not apply	Not apply	Not apply	Not apply	0			0		1	DON’T KNOW			0	0	1	0
1258	31	2	4	1	0	0	Not apply	Not apply	Not apply	Not apply	Not apply	0			0		0				0	0	1	1
1259	20	1	14	1	0	0	Not apply	Not apply	Not apply	Not apply	Not apply	0			0		1	NEGATIVE			0	0	1	1
1260	33	2	37	1	1	0	Not apply	Not apply	Not apply	Not apply	Not apply	0			0		0				0	0	1	0
1261	22	1	21	1	0	0	Not apply	Not apply	Not apply	Not apply	Not apply	0			0		0				0	0	1	1
1262	30	1	19	1	0	0	Not apply	Not apply	Not apply	Not apply	Not apply	0			0		1	NEGATIVE			0	0	1	1
1263	62	4	14	1	0	0	Not apply	Not apply	Not apply	Not apply	Not apply	0			0		0				0	0	1	0
1264	42	3	29	1	0	0	Not apply	Not apply	Not apply	Not apply	Not apply	0			0		0				0	0	1	1
1265	42	3	22	1	1	0	Not apply	Not apply	Not apply	Not apply	Not apply	0			0		0				0	0	1	1
1266	49	3	17.9	1	0	0	Not apply	Not apply	Not apply	Not apply	Not apply	1	1	0	0		1	NEGATIVE			0	0	1	1
1267	25	1	18	1	0	0	Not apply	Not apply	Not apply	Not apply	Not apply	0			0		0				0	0	1	1
1268	34	2	52	1	0	0	Not apply	Not apply	Not apply	Not apply	Not apply	0			0		1	NEGATIVE			0	0	1	1
1269	26	1	28	1	0	0	Not apply	Not apply	Not apply	Not apply	Not apply	0			0		0				0	0	1	0
1270	23	1	20	1	0	0	Not apply	Not apply	Not apply	Not apply	Not apply	0			0		1	NEGATIVE			0	0	1	1
1271	19	1	16	1	0	0	Not apply	Not apply	Not apply	Not apply	Not apply	0			0		0				0	0	1	0
1272	27	1	44	1	0	0	Not apply	Not apply	Not apply	Not apply	Not apply	1	1	0	0		0				0	0	1	0
1273	21	1	36	1	0	0	Not apply	Not apply	Not apply	Not apply	Not apply	0			0		1	NEGATIVE			0	0	1	1
1274	22	1	37	1	1	0	Not apply	Not apply	Not apply	Not apply	Not apply	0			0		0				0	0	1	0
1275	21	1	12	1	0	0	Not apply	Not apply	Not apply	Not apply	Not apply	0			0		1	NEGATIVE			0	0	1	0
1276	28	1	26	1	1	0	Not apply	Not apply	Not apply	Not apply	Not apply	0			0		1	NEGATIVE			0	0	1	0
1277	27	1	77	2	0	0	Not apply	Not apply	Not apply	Not apply	Not apply	0			0		0				0	0	1	0
1278	21	1	7	1	0	0	Not apply	Not apply	Not apply	Not apply	Not apply	1	1	0	0		0				0	0	1	1
1279	30	1	12	1	0	0	Not apply	Not apply	Not apply	Not apply	Not apply	0			0		0				0	0	1	1
1280	34	2	25	1	0	0	Not apply	Not apply	Not apply	Not apply	Not apply	0			0		1	NEGATIVE			0	0	1	0
1281	50	3	39	1	0	0	Not apply	Not apply	Not apply	Not apply	Not apply	1	1	0	0		1	DON’T KNOW			0	0	1	1
1282	25	1	10	1	0	0	Not apply	Not apply	Not apply	Not apply	Not apply	0			0		0				0	0	1	1
1283	33	2	26	1	1	0	Not apply	Not apply	Not apply	Not apply	Not apply	1	1	0	0		0				0	0	1	1
1284	29	1	11	1	1	0	Not apply	Not apply	Not apply	Not apply	Not apply	0			0		0				0	0	1	1
1285	24	1	63	2	0	0	Not apply	Not apply	Not apply	Not apply	Not apply	0			0		1	NEGATIVE			0	0	1	0
1286	26	1	5	1	1	0	Not apply	Not apply	Not apply	Not apply	Not apply	0			0		1	NEGATIVE			0	0	1	1
1287	47	3	7	1	1	0	Not apply	Not apply	Not apply	Not apply	Not apply	0			0		0				0	0	1	0
1288	26	1	22	1	0	0	Not apply	Not apply	Not apply	Not apply	Not apply	0			0		0				0	0	1	1
1289	44	3	15	1	0	0	Not apply	Not apply	Not apply	Not apply	Not apply	0			0		1	NEGATIVE			0	0	1	1
1290	26	1	8	1	0	0	Not apply	Not apply	Not apply	Not apply	Not apply	0			0		0				0	0	1	1
1291	20	1	15	1	0	0	Not apply	Not apply	Not apply	Not apply	Not apply	0			0		1	NEGATIVE			0	0	1	0
1292	22	1	23	1	0	0	Not apply	Not apply	Not apply	Not apply	Not apply	0			0		0				0	0	1	0
1293	25	1	9	1	1	0	Not apply	Not apply	Not apply	Not apply	Not apply	0			0		0				0	0	1	0
1294	25	1	28	1	1	0	Not apply	Not apply	Not apply	Not apply	Not apply	0			0		0				0	0	1	0
1295	22	1	41	1	0	0	Not apply	Not apply	Not apply	Not apply	Not apply	0			0		0				0	0	1	1
1296	34	2	41	1	0	0	Not apply	Not apply	Not apply	Not apply	Not apply	0			0		0				0	0	1	1
1297	22	1	11	1	1	0	Not apply	Not apply	Not apply	Not apply	Not apply	0			0		0				0	0	1	1
1298	49	3	44	1	1	0	Not apply	Not apply	Not apply	Not apply	Not apply	0			0		1	NEGATIVE			0	0	1	0
1299	23	1	31	1	0	0	Not apply	Not apply	Not apply	Not apply	Not apply	0			0		1	NEGATIVE			0	0	1	0
1300	31	2	14	1	0	0	Not apply	Not apply	Not apply	Not apply	Not apply	0			0		0				0	0	1	1
1301	31	2	28	1	0	0	Not apply	Not apply	Not apply	Not apply	Not apply	1	1	0	0		0				0	0	1	0
1302	38	2	11	1	0	0	Not apply	Not apply	Not apply	Not apply	Not apply	0			0		1	NEGATIVE			0	0	1	0
1303	21	1	23	1	0	0	Not apply	Not apply	Not apply	Not apply	Not apply	1	1	0	0		0				0	0	1	1
1304	50	3	34	1	0	0	Not apply	Not apply	Not apply	Not apply	Not apply	0			0		0				0	0	1	1
1305	27	1	22	1	0	0	Not apply	Not apply	Not apply	Not apply	Not apply	1	1	0	0		0				0	0	1	1
1306	33	2	13	1	0	0	Not apply	Not apply	Not apply	Not apply	Not apply	0			0		0				0	0	1	1
1307	38	2	37	1	0	0	Not apply	Not apply	Not apply	Not apply	Not apply	0			0		1	NEGATIVE			0	0	1	1
1308	32	2	12	1	0	0	Not apply	Not apply	Not apply	Not apply	Not apply	0			0		1	NEGATIVE			0	0	1	1
1309	29	1	16.2	1	0	0	Not apply	Not apply	Not apply	Not apply	Not apply	0			0		0				0	0	1	1
1310	48	3	4	1	0	0	Not apply	Not apply	Not apply	Not apply	Not apply	0			0		1	NEGATIVE			0	0	1	1
1311	21	1	14	1	1	0	Not apply	Not apply	Not apply	Not apply	Not apply	0			0		0				0	0	1	0
1312	32	2	12	1	0	0	Not apply	Not apply	Not apply	Not apply	Not apply	0			0		1	NEGATIVE			0	0	1	1
1313	36	2	17	1	0	0	Not apply	Not apply	Not apply	Not apply	Not apply	1	1	0	0		1	NEGATIVE			0	0	1	1
1314	31	2	6	1	0	0	Not apply	Not apply	Not apply	Not apply	Not apply	0			0		1	NEGATIVE			0	0	1	1
1315	26	1	31	1	0	0	Not apply	Not apply	Not apply	Not apply	Not apply	1	1	0	0		0				0	0	1	1
1316	25	1	29	1	0	0	Not apply	Not apply	Not apply	Not apply	Not apply	0			0		0				0	0	1	1
1317	37	2	22	1	1	0	Not apply	Not apply	Not apply	Not apply	Not apply	1	1	0	0		0				0	0	1	0
1318	28	1	13	1	0	0	Not apply	Not apply	Not apply	Not apply	Not apply	0			0		1	DON’T KNOW			0	0	1	1
1319	22	1	26	1	0	0	Not apply	Not apply	Not apply	Not apply	Not apply	1	1	0	0		0				0	0	1	1
1320	26	1	13	1	1	0	Not apply	Not apply	Not apply	Not apply	Not apply	0			0		0				0	0	1	1
1321	27	1	65	2	0	0	Not apply	Not apply	Not apply	Not apply	Not apply	1	1	0	0		1	NEGATIVE			0	0	1	1
1322	29	1	19	1	1	0	Not apply	Not apply	Not apply	Not apply	Not apply	1	1	0	0		0				0	0	1	1
1323	22	1	22	1	0	0	Not apply	Not apply	Not apply	Not apply	Not apply	0			0		1	DON’T KNOW			0	0	1	1
1324	32	2	22	1	0	0	Not apply	Not apply	Not apply	Not apply	Not apply	0			0		2	Not apply			0	0	1	0
1325	25	1	22	1	0	0	Not apply	Not apply	Not apply	Not apply	Not apply	1	1	0	0		1	NEGATIVE			0	0	1	1
1326	29	1	23	1	1	0	Not apply	Not apply	Not apply	Not apply	Not apply	1	1	0	0		1	DON’T KNOW			0	0	1	1
1327	50	3	13	1	0	0	Not apply	Not apply	Not apply	Not apply	Not apply	0			0		1	NEGATIVE			0	0	1	1
1328	24	1	12	1	1	0	Not apply	Not apply	Not apply	Not apply	Not apply	0			0		1	DON’T KNOW			0	0	1	1
1329	24	1	28	1	0	0	Not apply	Not apply	Not apply	Not apply	Not apply	0			0		1	NEGATIVE			0	0	1	0
1330	24	1	22	1	0	0	Not apply	Not apply	Not apply	Not apply	Not apply	1	1	0	0		0				0	0	1	1
1331	26	1	28	1	0	0	Not apply	Not apply	Not apply	Not apply	Not apply	0			0		0				0	0	1	0
1332	28	1	24	1	0	0	Not apply	Not apply	Not apply	Not apply	Not apply	1	1	0	0		0				0	0	1	0
1333	52	4	23	1	1	0	Not apply	Not apply	Not apply	Not apply	Not apply	0			0		0				0	0	1	1
1334	39	2	98	2	1	0	Not apply	Not apply	Not apply	Not apply	Not apply	0			0		1	DON’T KNOW			0	0	1	1
1335	29	1	21	1	0	0	Not apply	Not apply	Not apply	Not apply	Not apply	0			0		0				0	0	1	0
1336	38	2	75	2	1	0	Not apply	Not apply	Not apply	Not apply	Not apply	0			0		1	NEGATIVE			0	0	1	1
1337	23	1	19	1	0	0	Not apply	Not apply	Not apply	Not apply	Not apply	0			0		0				0	0	1	0
1338	38	2	39	1	1	0	Not apply	Not apply	Not apply	Not apply	Not apply	0			0		1	NEGATIVE			0	0	1	0
1339	29	1	33	1	0	0	Not apply	Not apply	Not apply	Not apply	Not apply	0			0		1	NEGATIVE			0	0	1	1
1340	36	2	13	1	0	0	Not apply	Not apply	Not apply	Not apply	Not apply	0			0		0				0	0	1	1
1341	30	1	26	1	0	0	Not apply	Not apply	Not apply	Not apply	Not apply	0			0		1	NEGATIVE			0	0	1	0
1342	28	1	11	1	0	0	Not apply	Not apply	Not apply	Not apply	Not apply	0			0		0				0	0	1	1
1343	22	1	17	1	0	0	Not apply	Not apply	Not apply	Not apply	Not apply	0			0		1	NEGATIVE			0	0	1	0
1344	22	1	20	1	0	0	Not apply	Not apply	Not apply	Not apply	Not apply	1	1	0	0		0				0	0	1	1
1345	33	2	12	1	1	0	Not apply	Not apply	Not apply	Not apply	Not apply	0			0		1	NEGATIVE			0	0	1	0
1346	31	2	52	1	0	0	Not apply	Not apply	Not apply	Not apply	Not apply	0			0		1	NEGATIVE			0	0	1	1
1347	45	3	31	1	0	0	Not apply	Not apply	Not apply	Not apply	Not apply	0			0		1	NEGATIVE			0	0	1	1
1348	35	2	17	1	1	0	Not apply	Not apply	Not apply	Not apply	Not apply	0			0		1	DON’T KNOW			0	0	1	1
1349	51	4	44	1	0	0	Not apply	Not apply	Not apply	Not apply	Not apply	0			0		0				0	0	1	0
1350	36	2	16	1	0	0	Not apply	Not apply	Not apply	Not apply	Not apply	1	1	0	0		0				0	0	1	1
1351	20	1	5	1	0	0	Not apply	Not apply	Not apply	Not apply	Not apply	1	1	0	0		1	NEGATIVE			0	0	1	1
1352	35	2	24	1	0	0	Not apply	Not apply	Not apply	Not apply	Not apply	0			0		1	NEGATIVE			0	0	1	0
1353	31	2	87	2	1	0	Not apply	Not apply	Not apply	Not apply	Not apply	0			0		1	DON’T KNOW			0	0	1	0
1354	23	1	8	1	0	0	Not apply	Not apply	Not apply	Not apply	Not apply	1	1	0	0		0				0	0	1	1
1355	31	2	86	2	1	0	Not apply	Not apply	Not apply	Not apply	Not apply	1	1	0	0		1	NEGATIVE			0	0	1	0
1356	33	2	32	1	1	0	Not apply	Not apply	Not apply	Not apply	Not apply	0			0		1	NEGATIVE			0	0	1	1
1357	21	1	15	1	0	0	Not apply	Not apply	Not apply	Not apply	Not apply	0			0		0				0	0	1	0
1358	27	1	12	1	0	0	Not apply	Not apply	Not apply	Not apply	Not apply	0			0		0				0	0	1	1
1359	47	3	26	1	1	0	Not apply	Not apply	Not apply	Not apply	Not apply	0			0		1	NEGATIVE			0	0	1	1
1360	52	4	23	1	1	0	Not apply	Not apply	Not apply	Not apply	Not apply	0			0		0				0	0	1	1
1361	40	2	135	3	0	0	Not apply	Not apply	Not apply	Not apply	Not apply	0			0		1	NEGATIVE			0	0	1	1
1362	44	3	22	1	0	0	Not apply	Not apply	Not apply	Not apply	Not apply	0			0		1	DON’T KNOW			0	0	1	0
1363	25	1	22	1	0	0	Not apply	Not apply	Not apply	Not apply	Not apply	1	1	0	0		0				0	0	0	No aplica
1364	35	2	62	2	1	0	Not apply	Not apply	Not apply	Not apply	Not apply	0			0		1	NEGATIVE			0	0	1	1
1365	22	1	52	1	0	0	Not apply	Not apply	Not apply	Not apply	Not apply	0			0		1	NEGATIVE			0	0	1	0
1366	23	1	32	1	0	0	Not apply	Not apply	Not apply	Not apply	Not apply	1	1	0	0		0				0	0	1	1
1367	29	1	13	1	1	0	Not apply	Not apply	Not apply	Not apply	Not apply	1	1	0	0		1	NEGATIVE			0	0	1	1
1368	28	1	23	1	0	0	Not apply	Not apply	Not apply	Not apply	Not apply	0			0		0				0	0	1	0
1369	41	3	21	1	0	0	Not apply	Not apply	Not apply	Not apply	Not apply	0			0		1	DON’T KNOW			0	0	1	0
1370	26	1	12	1	0	0	Not apply	Not apply	Not apply	Not apply	Not apply	0			0		0				0	0	1	1
1371	45	3	12	1	0	0	Not apply	Not apply	Not apply	Not apply	Not apply	0			0		2	Not apply			0	0	1	0
1372	27	1	17	1	0	0	Not apply	Not apply	Not apply	Not apply	Not apply	0			0		0				0	0	1	0
1373	22	1	19	1	0	0	Not apply	Not apply	Not apply	Not apply	Not apply	0			0		1	NEGATIVE			0	0	1	1
1374	20	1	26	1	0	0	Not apply	Not apply	Not apply	Not apply	Not apply	0			0		0				0	0	1	0
1375	21	1	18	1	0	0	Not apply	Not apply	Not apply	Not apply	Not apply	1	1	0	0		0				0	0	1	0
1376	26	1	11	1	0	0	Not apply	Not apply	Not apply	Not apply	Not apply	0			0		1	NEGATIVE			0	0	1	1
1377	25	1	8	1	0	0	Not apply	Not apply	Not apply	Not apply	Not apply	0			0		0				0	0	1	1
1378	30	1	30	1	0	0	Not apply	Not apply	Not apply	Not apply	Not apply	0			0		1	NEGATIVE			0	0	1	0
1379	20	1	18	1	0	0	Not apply	Not apply	Not apply	Not apply	Not apply	0			0		0				0	0	1	0
1380	21	1	21	1	0	0	Not apply	Not apply	Not apply	Not apply	Not apply	0			0		0				0	0	1	0
1381	20	1	20	1	0	0	Not apply	Not apply	Not apply	Not apply	Not apply	0			0		0				0	0	1	1
1382	36	2	18	1	1	0	Not apply	Not apply	Not apply	Not apply	Not apply	1	1	0	0		1	NEGATIVE			0	0	1	1
1383	24	1	31	1	0	0	Not apply	Not apply	Not apply	Not apply	Not apply	0			0		0				0	0	1	1
1384	32	2	14	1	1	0	Not apply	Not apply	Not apply	Not apply	Not apply	0			1	120	1	NEGATIVE			0	0	1	1
1385	32	2	19	1	0	0	Not apply	Not apply	Not apply	Not apply	Not apply	0			0		0				0	0	1	1
1386	21	1	15	1	0	0	Not apply	Not apply	Not apply	Not apply	Not apply	0			0		0				0	0	1	1
1387	21	1	8	1	0	0	Not apply	Not apply	Not apply	Not apply	Not apply	0			0		0				0	0	1	1
1388	36	2	27	1	0	0	Not apply	Not apply	Not apply	Not apply	Not apply	0			0		0				0	0	1	0
1389	37	2	15	1	0	0	Not apply	Not apply	Not apply	Not apply	Not apply	0			0		1	NEGATIVE			0	0	1	0
1390	40	2	12	1	1	0	Not apply	Not apply	Not apply	Not apply	Not apply	0			0		0				0	0	1	0
1391	33	2	28	1	1	0	Not apply	Not apply	Not apply	Not apply	Not apply	0			0		1	NEGATIVE			0	0	1	1
1392	32	2	19	1	0	0	Not apply	Not apply	Not apply	Not apply	Not apply	1	1	0	0		0				0	0	1	0
1393	28	1	29	1	0	0	Not apply	Not apply	Not apply	Not apply	Not apply	0			0		0				0	0	1	0
1394	34	2	15	1	0	0	Not apply	Not apply	Not apply	Not apply	Not apply	0			0		0				0	0	1	0
1395	31	2	16	1	1	0	Not apply	Not apply	Not apply	Not apply	Not apply	0			0		1	NEGATIVE			0	0	1	1
1396	25	1	11	1	0	0	Not apply	Not apply	Not apply	Not apply	Not apply	0			0		0				0	0	1	0
1397	24	1	22	1	1	0	Not apply	Not apply	Not apply	Not apply	Not apply	0			0		0				0	0	1	1
1398	27	1	12	1	0	0	Not apply	Not apply	Not apply	Not apply	Not apply	0			0		0				0	0	1	0
1399	24	1	30	1	0	0	Not apply	Not apply	Not apply	Not apply	Not apply	0			0		0				0	0	1	1
1400	23	1	24	1	0	0	Not apply	Not apply	Not apply	Not apply	Not apply	0			0		0				0	0	1	0
1401	32	2	29	1	0	0	Not apply	Not apply	Not apply	Not apply	Not apply	0			0		1	NEGATIVE			0	0	1	1
1402	25	1	33	1	0	0	Not apply	Not apply	Not apply	Not apply	Not apply	0			0		0				0	0	1	1
1403	21	1	33	1	0	0	Not apply	Not apply	Not apply	Not apply	Not apply	0			0		0				0	0	1	1
1404	27	1	19	1	0	0	Not apply	Not apply	Not apply	Not apply	Not apply	0			0		0				0	0	1	0
1405	44	3	20	1	0	0	Not apply	Not apply	Not apply	Not apply	Not apply	0			0		0				0	0	1	0
1406	25	1	71	2	0	0	Not apply	Not apply	Not apply	Not apply	Not apply	0			0		0				0	0	1	0
1407	30	1	32	1	0	0	Not apply	Not apply	Not apply	Not apply	Not apply	0			0		1	NEGATIVE			0	0	1	1
1408	35	2	27	1	0	0	Not apply	Not apply	Not apply	Not apply	Not apply	0			0		1	NEGATIVE			0	0	1	0
1409	25	1	36	1	0	0	Not apply	Not apply	Not apply	Not apply	Not apply	0			0		0				0	0	1	0
1410	34	2	42	1	0	0	Not apply	Not apply	Not apply	Not apply	Not apply	0			0		0				0	0	1	1
1411	48	3	23	1	0	0	Not apply	Not apply	Not apply	Not apply	Not apply	0			0		0				0	0	1	0
1412	32	2	38	1	0	0	Not apply	Not apply	Not apply	Not apply	Not apply	0			0		1	NEGATIVE			0	0	1	1
1413	41	3	32	1	0	0	Not apply	Not apply	Not apply	Not apply	Not apply	0			0		1	DON’T KNOW			0	0	1	0
1414	33	2	4.16667	1	0	0	Not apply	Not apply	Not apply	Not apply	Not apply	0			0		0				0	0	1	1
1415	47	3	52	1	1	0	Not apply	Not apply	Not apply	Not apply	Not apply	0			0		0				0	0	1	1
1416	29	1	23	1	1	0	Not apply	Not apply	Not apply	Not apply	Not apply	0			0		1	NEGATIVE			0	0	1	0
1417	31	2	12	1	0	0	Not apply	Not apply	Not apply	Not apply	Not apply	0			0		1	NEGATIVE			0	0	1	0
1418	33	2	36	1	0	0	Not apply	Not apply	Not apply	Not apply	Not apply	0			0		0				0	0	1	1
1419	22	1	12	1	0	0	Not apply	Not apply	Not apply	Not apply	Not apply	0			0		0				0	0	1	1
1420	22	1	46	1	0	0	Not apply	Not apply	Not apply	Not apply	Not apply	1	1	0	0		0				0	0	1	0
1421	22	1	20	1	0	0	Not apply	Not apply	Not apply	Not apply	Not apply	0			0		0				0	0	1	1
1422	27	1	14	1	0	0	Not apply	Not apply	Not apply	Not apply	Not apply	0			0		0				0	0	1	1
1423	23	1	37	1	0	0	Not apply	Not apply	Not apply	Not apply	Not apply	1	1	0	0		1	DON’T KNOW			0	0	1	1
1424	36	2	12	1	0	0	Not apply	Not apply	Not apply	Not apply	Not apply	0			0		0				0	0	1	1
1425	21	1	8	1	0	0	Not apply	Not apply	Not apply	Not apply	Not apply	0			0		0				0	0	1	1
1426	25	1	34	1	0	0	Not apply	Not apply	Not apply	Not apply	Not apply	0			0		1	NEGATIVE			0	0	1	0
1427	35	2	26	1	1	0	Not apply	Not apply	Not apply	Not apply	Not apply	0			0		0				0	0	1	1
1428	41	3	13	1	0	0	Not apply	Not apply	Not apply	Not apply	Not apply	0			0		0				0	0	1	1
1429	34	2	30	1	0	0	Not apply	Not apply	Not apply	Not apply	Not apply	0			0		0				0	0	1	1
1430	32	2	29	1	0	0	Not apply	Not apply	Not apply	Not apply	Not apply	1	1	0	0		0				0	0	1	1
1431	27	1	15.7	1	1	0	Not apply	Not apply	Not apply	Not apply	Not apply	1	1	0	0		0				0	0	1	1
1432	44	3	18	1	1	0	Not apply	Not apply	Not apply	Not apply	Not apply	0			0		0				0	0	1	1
1433	25	1	11	1	0	0	Not apply	Not apply	Not apply	Not apply	Not apply	0			0		0				0	0	1	0
1434	25	1	26	1	0	0	Not apply	Not apply	Not apply	Not apply	Not apply	0			0		1	NEGATIVE			0	0	1	1
1435	32	2	28	1	0	0	Not apply	Not apply	Not apply	Not apply	Not apply	0			0		0				0	0	1	1
1436	24	1	7	1	0	0	Not apply	Not apply	Not apply	Not apply	Not apply	0			0		0				0	0	1	1
1437	20	1	10	1	0	0	Not apply	Not apply	Not apply	Not apply	Not apply	0			0		0				0	0	1	1
1438	40	2	57	1	1	0	Not apply	Not apply	Not apply	Not apply	Not apply	0			0		1	NEGATIVE			0	0	0	No aplica
1439	46	3	36.3	1	0	0	Not apply	Not apply	Not apply	Not apply	Not apply	0			0		1	NEGATIVE			0	0	1	1
1440	29	1	29	1	0	0	Not apply	Not apply	Not apply	Not apply	Not apply	1	1	0	0		1	DON’T KNOW			0	0	1	1
1441	23	1	11	1	0	0	Not apply	Not apply	Not apply	Not apply	Not apply	0			0		0				0	0	1	1
1442	21	1	24	1	0	0	Not apply	Not apply	Not apply	Not apply	Not apply	0			0		0				0	0	1	1
1443	29	1	21	1	0	0	Not apply	Not apply	Not apply	Not apply	Not apply	0			0		0				0	0	1	1
1444	31	2	25	1	0	0	Not apply	Not apply	Not apply	Not apply	Not apply	0			0		0				0	0	1	1
1445	27	1	16	1	1	0	Not apply	Not apply	Not apply	Not apply	Not apply	1	1	0	0		0				0	0	1	0
1446	23	1	34	1	0	0	Not apply	Not apply	Not apply	Not apply	Not apply	0			0		1	NEGATIVE			0	0	1	1
1447	24	1	24	1	0	0	Not apply	Not apply	Not apply	Not apply	Not apply	0			0		0				0	0	1	0
1448	37	2	132	3	0	0	Not apply	Not apply	Not apply	Not apply	Not apply	0			0		0				0	0	1	1
1449	26	1	26	1	0	0	Not apply	Not apply	Not apply	Not apply	Not apply	1	1	0	0		0				0	0	1	1
1450	34	2	13	1	0	0	Not apply	Not apply	Not apply	Not apply	Not apply	0			0		0				0	0	1	1
1451	38	2	53	1	1	0	Not apply	Not apply	Not apply	Not apply	Not apply	0			0		1	NEGATIVE			0	0	1	1
1452	22	1	33	1	0	0	Not apply	Not apply	Not apply	Not apply	Not apply	0			0		0				0	0	1	0
1453	36	2	19	1	0	0	Not apply	Not apply	Not apply	Not apply	Not apply	1	0	1	0		1	NEGATIVE			0	0	1	1
1454	31	2	48	1	1	0	Not apply	Not apply	Not apply	Not apply	Not apply	0			0		0				0	0	1	1
1455	34	2	21	1	1	0	Not apply	Not apply	Not apply	Not apply	Not apply	0			0		0				0	0	1	1
1456	31	2	29	1	0	0	Not apply	Not apply	Not apply	Not apply	Not apply	0			0		0				0	0	1	1
1457	23	1	23	1	0	0	Not apply	Not apply	Not apply	Not apply	Not apply	0			0		0				0	0	1	1
1458	33	2	17	1	0	0	Not apply	Not apply	Not apply	Not apply	Not apply	1	1	0	0		0				0	0	1	1
1459	30	1	13	1	0	0	Not apply	Not apply	Not apply	Not apply	Not apply	0			0		1	NEGATIVE			0	0	1	0
1460	33	2	40	1	1	0	Not apply	Not apply	Not apply	Not apply	Not apply	1	1	0	0		0				0	0	1	1
1461	38	1	12	1	0	0	Not apply	Not apply	Not apply	Not apply	Not apply	1	1	0	1	6	1	NEGATIVE			0	0	1	0
1462	30	1	30	1	0	0	Not apply	Not apply	Not apply	Not apply	Not apply	0			0		0				0	0	1	1
1463	33	2	111	2	0	0	Not apply	Not apply	Not apply	Not apply	Not apply	0			0		1	NEGATIVE			0	0	1	0
1464	45	3	22	1	0	0	Not apply	Not apply	Not apply	Not apply	Not apply	0			0		0				0	0	1	1
1465	35	2	15	1	1	0	Not apply	Not apply	Not apply	Not apply	Not apply	0			0		0				0	0	1	1
1466	30	1	32	1	0	0	Not apply	Not apply	Not apply	Not apply	Not apply	1	1	0	0		0				0	0	1	0
1467	26	1	6	1	0	0	Not apply	Not apply	Not apply	Not apply	Not apply	0			0		0				0	0	1	1
1468	25	1	66	2	0	0	Not apply	Not apply	Not apply	Not apply	Not apply	0			0		1	DON’T KNOW			0	0	1	1
1469	26	1	29	1	0	0	Not apply	Not apply	Not apply	Not apply	Not apply	1	1	0	0		0				0	0	1	0
1470	46	3	34	1	0	0	Not apply	Not apply	Not apply	Not apply	Not apply	0			0		1	NEGATIVE			0	0	1	0
1471	41	3	10	1	0	0	Not apply	Not apply	Not apply	Not apply	Not apply	1	1	0	0		0				0	0	1	1
1472	22	1	14	1	0	0	Not apply	Not apply	Not apply	Not apply	Not apply	0			0		0				0	0	1	1
1473	27	1	17	1	0	0	Not apply	Not apply	Not apply	Not apply	Not apply	0			0		0				0	0	1	0
1474	24	1	18	1	0	0	Not apply	Not apply	Not apply	Not apply	Not apply	0			0		0				0	0	1	0
1475	21	1	25	1	0	0	Not apply	Not apply	Not apply	Not apply	Not apply	0			0		0				0	0	1	1
1476	46	3	22	1	1	0	Not apply	Not apply	Not apply	Not apply	Not apply	0			0		1	NEGATIVE			0	0	1	1
1477	25	1	31	1	0	0	Not apply	Not apply	Not apply	Not apply	Not apply	0			0		0				0	0	1	1
1478	41	3	48	1	0	0	Not apply	Not apply	Not apply	Not apply	Not apply	1	1	0	0		1	NEGATIVE			0	0	1	1
1479	26	1	9	1	0	0	Not apply	Not apply	Not apply	Not apply	Not apply	0			0		0				0	0	1	1
1480	21	1	45	1	0	0	Not apply	Not apply	Not apply	Not apply	Not apply	0			0		0				0	0	1	0
1481	38	2	32	1	1	0	Not apply	Not apply	Not apply	Not apply	Not apply	1	1	0	0		1	DON’T KNOW			0	0	1	1
1482	27	1	26	1	0	0	Not apply	Not apply	Not apply	Not apply	Not apply	1	1	0	0		0				0	0	1	0
1483	37	2	29	1	0	0	Not apply	Not apply	Not apply	Not apply	Not apply	0			0		1	NEGATIVE			0	0	1	1
1484	20	1	9	1	0	0	Not apply	Not apply	Not apply	Not apply	Not apply	0			0		1	NEGATIVE			0	0	1	0
1485	22	1	22	1	0	0	Not apply	Not apply	Not apply	Not apply	Not apply	0			0		1	NEGATIVE			0	0	1	1
1486	21	1	4	1	0	0	Not apply	Not apply	Not apply	Not apply	Not apply	0			0		0				0	0	1	1
1487	33	2	15	1	0	0	Not apply	Not apply	Not apply	Not apply	Not apply	0			0		0				0	0	1	1
1488	30	1	27	1	0	0	Not apply	Not apply	Not apply	Not apply	Not apply	0			0		0				0	0	1	0
1489	25	1	12	1	1	0	Not apply	Not apply	Not apply	Not apply	Not apply	0			0		1	NEGATIVE			0	0	1	1
1490	44	3	47	1	0	0	Not apply	Not apply	Not apply	Not apply	Not apply	0			0		0				0	0	1	1
1491	25	1	23	1	0	0	Not apply	Not apply	Not apply	Not apply	Not apply	0			0		0				0	0	1	1
1492	25	1	35	1	1	0	Not apply	Not apply	Not apply	Not apply	Not apply	0			0		1	NEGATIVE			0	0	1	0
1493	30	1	34	1	1	0	Not apply	Not apply	Not apply	Not apply	Not apply	0			0		0				0	0	1	0
1494	22	1	22	1	0	0	Not apply	Not apply	Not apply	Not apply	Not apply	0			0		0				0	0	1	1
1495	46	3	33	1	0	0	Not apply	Not apply	Not apply	Not apply	Not apply	0			0		1	NEGATIVE			0	0	1	1
1496	48	3	38	1	0	0	Not apply	Not apply	Not apply	Not apply	Not apply	1	1	0	0		0				0	0	1	0
1497	30	1	34	1	0	0	Not apply	Not apply	Not apply	Not apply	Not apply	0			0		0				0	0	1	0
1498	23	1	29	1	1	0	Not apply	Not apply	Not apply	Not apply	Not apply	0			0		0				0	0	1	1
1499	35	2	29	1	0	0	Not apply	Not apply	Not apply	Not apply	Not apply	0			0		1	NEGATIVE			0	0	1	0
1500	27	1	33	1	0	0	Not apply	Not apply	Not apply	Not apply	Not apply	0			0		0				0	0	1	0
1501	25	1	33	1	0	0	Not apply	Not apply	Not apply	Not apply	Not apply	0			0		0				0	0	1	1
1502	23	1	33	1	0	0	Not apply	Not apply	Not apply	Not apply	Not apply	0			0		0				0	0	1	0
1503	21	1	29	1	0	0	Not apply	Not apply	Not apply	Not apply	Not apply	0			0		0				0	0	1	1
1504	37	2	13	1	0	0	Not apply	Not apply	Not apply	Not apply	Not apply	1	1	0	0		1	NEGATIVE			0	0	1	1
1505	31	2	53	1	0	0	Not apply	Not apply	Not apply	Not apply	Not apply	0			0		0				0	0	1	1
1506	24	1	60	1	0	0	Not apply	Not apply	Not apply	Not apply	Not apply	0			0		1	DON’T KNOW			0	0	1	1
1507	27	1	33	1	0	0	Not apply	Not apply	Not apply	Not apply	Not apply	0			0		0				0	0	1	0
1508	26	1	18	1	0	0	Not apply	Not apply	Not apply	Not apply	Not apply	0			0		0				0	0	1	1
1509	21	1	9	1	0	0	Not apply	Not apply	Not apply	Not apply	Not apply	1	1	0	0		1	DON’T KNOW			0	0	1	1
1510	33	2	31	1	0	0	Not apply	Not apply	Not apply	Not apply	Not apply	1	0	1	0		0				0	0	1	0
1511	27	1	10	1	0	0	Not apply	Not apply	Not apply	Not apply	Not apply	0			0		1	NEGATIVE			0	0	1	1
1512	28	1	27	1	0	0	Not apply	Not apply	Not apply	Not apply	Not apply	0			0		1	DON’T KNOW			0	0	1	1
1513	27	1	29	1	0	0	Not apply	Not apply	Not apply	Not apply	Not apply	0			0		1	DON’T KNOW			0	0	1	0
1514	27	1	22	1	0	0	Not apply	Not apply	Not apply	Not apply	Not apply	0			0		1	NEGATIVE			0	0	1	0
1515	31	2	48	1	1	0	Not apply	Not apply	Not apply	Not apply	Not apply	0			0		1	DON’T KNOW			0	0	1	1
1516	21	1	33	1	0	0	Not apply	Not apply	Not apply	Not apply	Not apply	0			0		0				0	0	1	1
1517	29	1	27	1	0	0	Not apply	Not apply	Not apply	Not apply	Not apply	0			0		0				0	0	1	0
1518	36	2	54	1	0	0	Not apply	Not apply	Not apply	Not apply	Not apply	1	1	0	0		1	DON’T KNOW			0	0	1	0
1519	29	1	12	1	0	0	Not apply	Not apply	Not apply	Not apply	Not apply	0			0		0				0	0	1	1
1520	33	2	77	2	1	0	Not apply	Not apply	Not apply	Not apply	Not apply	0			0		0				0	0	1	0
1521	31	3	63	1	0	0	Not apply	Not apply	Not apply	Not apply	Not apply	0			1	11	1	NEGATIVE			0	0	1	1
1522	32	2	28	1	1	0	Not apply	Not apply	Not apply	Not apply	Not apply	1	1	0	0		1	NEGATIVE			0	0	1	1
1523	21	1	1.5	1	0	0	Not apply	Not apply	Not apply	Not apply	Not apply	0			0		0				0	0	1	1
1524	38	2	36	1	0	0	Not apply	Not apply	Not apply	Not apply	Not apply	0			0		0				0	0	1	0
1525	28	1	24	1	0	0	Not apply	Not apply	Not apply	Not apply	Not apply	0			0		0				0	0	1	1
1526	31	2	26	1	0	0	Not apply	Not apply	Not apply	Not apply	Not apply	0			0		0				0	0	0	No aplica
1527	35	2	29	1	1	0	Not apply	Not apply	Not apply	Not apply	Not apply	1	1	0	0		0				0	0	1	1
1528	23	1	34	1	0	0	Not apply	Not apply	Not apply	Not apply	Not apply	0			0		0				0	0	1	1
1529	26	1	34	1	0	0	Not apply	Not apply	Not apply	Not apply	Not apply	0			0		0				0	0	1	1
1530	38	2	26	1	0	0	Not apply	Not apply	Not apply	Not apply	Not apply	0			0		1	NEGATIVE			0	0	1	1
1531	45	3	28	1	1	0	Not apply	Not apply	Not apply	Not apply	Not apply	1	1	0	0		1	DON’T KNOW			0	0	1	1
1532	38	2	28	1	0	0	Not apply	Not apply	Not apply	Not apply	Not apply	0			0		0				0	0	1	1
1533	33	2	8	1	0	0	Not apply	Not apply	Not apply	Not apply	Not apply	0			0		0				0	0	1	1
1534	22	1	9	1	0	0	Not apply	Not apply	Not apply	Not apply	Not apply	0			0		0				0	0	1	0
1535	22	1	20	1	0	0	Not apply	Not apply	Not apply	Not apply	Not apply	1	1	0	0		0				0	0	1	0
1536	31	2	28	1	0	0	Not apply	Not apply	Not apply	Not apply	Not apply	0			0		2	Not apply			0	0	0	No aplica
1537	30	1	84	2	1	0	Not apply	Not apply	Not apply	Not apply	Not apply	0			0		0				0	0	1	1
1538	22	1	11	1	0	0	Not apply	Not apply	Not apply	Not apply	Not apply	1	1	0	0		1	NEGATIVE			0	0	1	1
1539	34	2	22	1	1	0	Not apply	Not apply	Not apply	Not apply	Not apply	1	0	1	0		0				0	0	1	1
1540	36	2	29	1	1	0	Not apply	Not apply	Not apply	Not apply	Not apply	0			0		1	NEGATIVE			0	0	1	1
1541	24	1	34	1	1	0	Not apply	Not apply	Not apply	Not apply	Not apply	0			0		1	NEGATIVE			0	0	1	1
1542	22	1	32	1	0	0	Not apply	Not apply	Not apply	Not apply	Not apply	0			0		0				0	0	1	1
1543	28	1	19	1	0	0	Not apply	Not apply	Not apply	Not apply	Not apply	0			0		0				0	0	1	1
1544	20	1	25	1	0	0	Not apply	Not apply	Not apply	Not apply	Not apply	0			0		1	NEGATIVE			0	0	1	1
1545	22	1	29	1	1	0	Not apply	Not apply	Not apply	Not apply	Not apply	1	1	0	0		1	NEGATIVE			0	0	1	1
1546	31	2	46	1	0	0	Not apply	Not apply	Not apply	Not apply	Not apply	0			0		1	NEGATIVE			0	0	1	1
1547	35	2	35	1	0	0	Not apply	Not apply	Not apply	Not apply	Not apply	1	0	1	0		0				0	0	1	1
1548	27	1	13	1	0	0	Not apply	Not apply	Not apply	Not apply	Not apply	0			0		0				0	0	1	1
1549	23	1	9	1	0	0	Not apply	Not apply	Not apply	Not apply	Not apply	0			0		0				0	0	1	0
1550	47	3	23	1	0	0	Not apply	Not apply	Not apply	Not apply	Not apply	1	1	0	0		1	NEGATIVE			0	0	1	0
1551	36	2	43	1	0	0	Not apply	Not apply	Not apply	Not apply	Not apply	0			0		1	NEGATIVE			0	0	1	0
1552	30	1	20	1	0	0	Not apply	Not apply	Not apply	Not apply	Not apply	0			0		1	NEGATIVE			0	0	1	1
1553	37	2	32	1	0	0	Not apply	Not apply	Not apply	Not apply	Not apply	0			0		0				0	0	1	1
1554	23	1	27	1	0	0	Not apply	Not apply	Not apply	Not apply	Not apply	1	1	0	0		0				0	0	1	1
1555	40	2	14	1	1	0	Not apply	Not apply	Not apply	Not apply	Not apply	0			0		0				0	0	1	1
1556	26	1	33	1	0	0	Not apply	Not apply	Not apply	Not apply	Not apply	1	1	0	0		1	NEGATIVE			0	0	1	1
1557	22	1	18	1	0	0	Not apply	Not apply	Not apply	Not apply	Not apply	0			0		0				0	0	1	1
1558	33	2	37	1	0	0	Not apply	Not apply	Not apply	Not apply	Not apply	0			0		1	NEGATIVE			0	0	1	1
1559	26	1	27	1	1	0	Not apply	Not apply	Not apply	Not apply	Not apply	0			0		1	NEGATIVE			0	0	1	1
1560	42	3	12	1	0	0	Not apply	Not apply	Not apply	Not apply	Not apply	0			0		1	NEGATIVE			0	0	1	0
1561	36	2	83	2	0	0	Not apply	Not apply	Not apply	Not apply	Not apply	1	1	0	0		1	NEGATIVE			0	0	1	1
1562	25	1	14	1	0	0	Not apply	Not apply	Not apply	Not apply	Not apply	1	1	0	0		1	POSITIVE			0	0	1	1
1563	32	2	26	1	1	0	Not apply	Not apply	Not apply	Not apply	Not apply	0			0		1	NEGATIVE			0	0	1	1
1564	28	1	32	1	0	0	Not apply	Not apply	Not apply	Not apply	Not apply	0			0		1	NEGATIVE			0	0	1	1
1565	27	1	49	1	0	0	Not apply	Not apply	Not apply	Not apply	Not apply	0			0		0				0	0	1	0
1566	20	1	6	1	0	0	Not apply	Not apply	Not apply	Not apply	Not apply	0			0		0				0	0	1	1
1567	32	2	15	1	0	0	Not apply	Not apply	Not apply	Not apply	Not apply	0			0		1	NEGATIVE			0	0	1	1
1568	35	2	9	1	1	0	Not apply	Not apply	Not apply	Not apply	Not apply	0			0		1	NEGATIVE			0	0	1	1
1569	38	2	29	1	0	0	Not apply	Not apply	Not apply	Not apply	Not apply	0			0		1	NEGATIVE			0	0	1	1
1570	21	1	40	1	0	0	Not apply	Not apply	Not apply	Not apply	Not apply	0			0		1	NEGATIVE			0	0	1	1
1571	23	1	49	1	0	0	Not apply	Not apply	Not apply	Not apply	Not apply	0			0		1	NEGATIVE			0	0	1	1
1572	31	2	32	1	1	0	Not apply	Not apply	Not apply	Not apply	Not apply	1	1	0	0		0				0	0	1	1
1573	27	1	28	1	0	0	Not apply	Not apply	Not apply	Not apply	Not apply	1	1	0	0		0				0	0	1	1
1574	25	1	29	1	0	0	Not apply	Not apply	Not apply	Not apply	Not apply	0			0		0				0	0	1	1
1575	28	1	41	1	0	0	Not apply	Not apply	Not apply	Not apply	Not apply	1	1	0	0		0				0	0	1	1
1576	35	2	32	1	0	0	Not apply	Not apply	Not apply	Not apply	Not apply	1	1	0	0		1	DON’T KNOW			0	0	1	0
1577	22	1	8	1	0	0	Not apply	Not apply	Not apply	Not apply	Not apply	0			0		0				0	0	1	1
1578	33	2	66	2	0	0	Not apply	Not apply	Not apply	Not apply	Not apply	0			0		1	NEGATIVE			0	0	1	1
1579	30	1	9	1	1	0	Not apply	Not apply	Not apply	Not apply	Not apply	1	1	0	0		0				0	0	1	1
1580	43	3	72.3	2	0	0	Not apply	Not apply	Not apply	Not apply	Not apply	0			0		1	NEGATIVE			0	0	1	0
1581	20	1	18	1	0	0	Not apply	Not apply	Not apply	Not apply	Not apply	0			0		0				0	0	1	1
1582	27	1	13	1	1	0	Not apply	Not apply	Not apply	Not apply	Not apply	0			0		0				0	0	1	1
1583	43	3	63	2	0	0	Not apply	Not apply	Not apply	Not apply	Not apply	0			0		0				0	0	1	1
1584	24	1	14	1	1	0	Not apply	Not apply	Not apply	Not apply	Not apply	0			0		0				0	0	1	0
1585	29	1	27	1	0	0	Not apply	Not apply	Not apply	Not apply	Not apply	0			0		0				0	0	1	1
1586	41	3	33	1	0	0	Not apply	Not apply	Not apply	Not apply	Not apply	0			0		0				0	0	1	1
1587	22	1	12	1	0	0	Not apply	Not apply	Not apply	Not apply	Not apply	0			0		0				0	0	1	0
1588	30	1	28	1	0	0	Not apply	Not apply	Not apply	Not apply	Not apply	0			0		0				0	0	1	1
1589	50	3	60.2	2	1	0	Not apply	Not apply	Not apply	Not apply	Not apply	0			0		1	NEGATIVE			0	0	1	1
1590	27	1	38	1	0	0	Not apply	Not apply	Not apply	Not apply	Not apply	0			0		1	DON’T KNOW			0	0	1	1
1591	29	1	29	1	0	0	Not apply	Not apply	Not apply	Not apply	Not apply	1	1	0	0		1	NEGATIVE			0	0	1	1
1592	28	1	54	1	0	0	Not apply	Not apply	Not apply	Not apply	Not apply	0			0		0				0	0	1	1
1593	22	1	33	1	0	0	Not apply	Not apply	Not apply	Not apply	Not apply	0			0		0				0	0	1	1
1594	41	3	27	1	0	0	Not apply	Not apply	Not apply	Not apply	Not apply	0			0		0				0	0	1	0
1595	46	3	14.8667	1	1	0	Not apply	Not apply	Not apply	Not apply	Not apply	0			0		1	NEGATIVE			0	0	1	0
1596	38	2	77	2	0	0	Not apply	Not apply	Not apply	Not apply	Not apply	1	1	0	0		1	NEGATIVE			0	0	1	1
1597	33	2	23	1	0	0	Not apply	Not apply	Not apply	Not apply	Not apply	1	1	0	0		1	NEGATIVE			0	0	1	1
1598	21	1	19	1	0	0	Not apply	Not apply	Not apply	Not apply	Not apply	1	1	0	0		2	Not apply			0	0	1	1
1599	30	1	31	1	0	0	Not apply	Not apply	Not apply	Not apply	Not apply	1	1	0	0		0				0	0	1	1
1600	21	1	14	1	0	0	Not apply	Not apply	Not apply	Not apply	Not apply	0			0		0				0	0	1	1
1601	36	2	28	1	0	0	Not apply	Not apply	Not apply	Not apply	Not apply	0			0		0				0	0	1	1
1602	31	2	23	1	0	0	Not apply	Not apply	Not apply	Not apply	Not apply	1	1	0	0		0				0	0	1	1
1603	21	1	18	1	0	0	Not apply	Not apply	Not apply	Not apply	Not apply	0			0		0				0	0	1	1
1604	25	1	20	1	0	0	Not apply	Not apply	Not apply	Not apply	Not apply	0			0		0				0	0	1	1
1605	24	1	17	1	1	0	Not apply	Not apply	Not apply	Not apply	Not apply	0			0		0				0	0	1	1
1606	23	1	17	1	0	0	Not apply	Not apply	Not apply	Not apply	Not apply	1	1	0	0		0				0	0	1	1
1607	36	2	40	1	1	0	Not apply	Not apply	Not apply	Not apply	Not apply	1	1	0	0		1	NEGATIVE			0	0	1	1
1608	27	1	76	2	1	0	Not apply	Not apply	Not apply	Not apply	Not apply	0			0		0				0	0	1	1
1609	27	1	9	1	0	0	Not apply	Not apply	Not apply	Not apply	Not apply	0			0		1	NEGATIVE			0	0	1	1
1610	24	1	16	1	0	0	Not apply	Not apply	Not apply	Not apply	Not apply	0			0		0				0	0	1	1
1611	28	1	14	1	1	0	Not apply	Not apply	Not apply	Not apply	Not apply	0			0		1	DON’T KNOW			0	0	1	1
1612	25	1	37.3	1	0	0	Not apply	Not apply	Not apply	Not apply	Not apply	0			0		0				0	0	1	1
1613	39	2	8	1	0	0	Not apply	Not apply	Not apply	Not apply	Not apply	0			0		0				0	0	1	1
1614	33	2	24	1	1	0	Not apply	Not apply	Not apply	Not apply	Not apply	1	1	0	0		1	NEGATIVE			0	0	1	1
1615	22	1	24	1	0	0	Not apply	Not apply	Not apply	Not apply	Not apply	0			0		0				0	0	1	1
1616	32	2	35	1	1	0	Not apply	Not apply	Not apply	Not apply	Not apply	0			0		0				0	0	1	1
1617	35	2	31	1	1	0	Not apply	Not apply	Not apply	Not apply	Not apply	0			0		2	Not apply			0	0	1	0
1618	28	1	22	1	0	0	Not apply	Not apply	Not apply	Not apply	Not apply	0			0		1	NEGATIVE			0	0	1	1
1619	24	1	14	1	0	0	Not apply	Not apply	Not apply	Not apply	Not apply	0			0		1	DON’T KNOW			0	0	1	1
1620	21	1	21	1	0	0	Not apply	Not apply	Not apply	Not apply	Not apply	0			0		0				0	0	1	1
1621	24	1	24	1	0	0	Not apply	Not apply	Not apply	Not apply	Not apply	1	0	1	0		0				0	0	1	1
1622	32	2	23	1	0	0	Not apply	Not apply	Not apply	Not apply	Not apply	0			0		1	NEGATIVE			0	0	1	1
1623	36	2	35	1	1	0	Not apply	Not apply	Not apply	Not apply	Not apply	0			0		0				0	0	1	1
1624	23	1	29	1	0	0	Not apply	Not apply	Not apply	Not apply	Not apply	0			0		0				0	0	1	1
1625	55	4	25	1	0	0	Not apply	Not apply	Not apply	Not apply	Not apply	1	1	0	0		1	NEGATIVE			0	0	1	0
1626	27	1	30	1	0	0	Not apply	Not apply	Not apply	Not apply	Not apply	0			0		1	NEGATIVE			0	0	1	1
1627	24	1	30	1	0	0	Not apply	Not apply	Not apply	Not apply	Not apply	0			0		0				0	0	1	1
1628	23	1	48	1	0	0	Not apply	Not apply	Not apply	Not apply	Not apply	0			0		0				0	0	1	1
1629	32	2	24	1	1	0	Not apply	Not apply	Not apply	Not apply	Not apply	0			0		0				0	0	1	0
1630	33	2	28	1	0	0	Not apply	Not apply	Not apply	Not apply	Not apply	0			0		0				0	0	1	1
1631	35	2	28	1	1	0	Not apply	Not apply	Not apply	Not apply	Not apply	0			0		0				0	0	1	1
1632	23	1	70	2	0	0	Not apply	Not apply	Not apply	Not apply	Not apply	1	1	0	0		1	DON’T KNOW			0	0	1	1
1633	21	1	26	1	0	0	Not apply	Not apply	Not apply	Not apply	Not apply	0			0		1	NEGATIVE			0	0	1	1
1634	42	3	28	1	0	0	Not apply	Not apply	Not apply	Not apply	Not apply	0			0		0				0	0	1	1
1635	23	1	20	1	0	0	Not apply	Not apply	Not apply	Not apply	Not apply	0			0		0				0	0	1	0
1636	26	1	40	1	0	0	Not apply	Not apply	Not apply	Not apply	Not apply	0			0		0				0	0	1	1
1637	32	2	25	1	0	0	Not apply	Not apply	Not apply	Not apply	Not apply	0			0		0				0	0	1	1
1638	30	1	32	1	0	0	Not apply	Not apply	Not apply	Not apply	Not apply	0			0		1	NEGATIVE			0	0	1	1
1639	41	3	16	1	0	0	Not apply	Not apply	Not apply	Not apply	Not apply	1	1	0	0		1	NEGATIVE			0	0	1	1
1640	42	3	54	1	0	0	Not apply	Not apply	Not apply	Not apply	Not apply	0			0		0				0	0	1	1
1641	22	1	17	1	0	0	Not apply	Not apply	Not apply	Not apply	Not apply	0			0		1	NEGATIVE			0	0	1	1
1642	48	3	28	1	0	0	Not apply	Not apply	Not apply	Not apply	Not apply	0			0		0				0	0	1	1
1643	19	1	21	1	0	0	Not apply	Not apply	Not apply	Not apply	Not apply	0			0		0				0	0	1	1
1644	27	1	21	1	0	0	Not apply	Not apply	Not apply	Not apply	Not apply	0			0		0				0	0	1	1
1645	34	2	28	1	0	0	Not apply	Not apply	Not apply	Not apply	Not apply	1	0	1	0		1	DON’T KNOW			0	0	1	1
1646	25	1	39	1	1	0	Not apply	Not apply	Not apply	Not apply	Not apply	0			0		0				0	0	1	1
1647	40	2	27	1	0	0	Not apply	Not apply	Not apply	Not apply	Not apply	0			0		1	NEGATIVE			0	0	1	1
1648	21	1	29	1	0	0	Not apply	Not apply	Not apply	Not apply	Not apply	0			0		1	DON’T KNOW			0	0	1	1
1649	29	1	36	1	0	0	Not apply	Not apply	Not apply	Not apply	Not apply	0			0		1	NEGATIVE			0	0	1	1
1650	25	1	23	1	0	0	Not apply	Not apply	Not apply	Not apply	Not apply	0			0		1	DON’T KNOW			0	0	1	1
1651	20	1	10	1	0	0	Not apply	Not apply	Not apply	Not apply	Not apply	0			0		1	NEGATIVE			0	0	1	0
1652	35	2	69	2	0	0	Not apply	Not apply	Not apply	Not apply	Not apply	1	1	0	0		1	NEGATIVE			0	0	1	1
1653	46	3	42	1	1	0	Not apply	Not apply	Not apply	Not apply	Not apply	0			0		0				0	0	1	1
1654	32	2	60.3	2	1	0	Not apply	Not apply	Not apply	Not apply	Not apply	0			0		1	NEGATIVE			0	0	1	0
1655	39	2	21	1	1	0	Not apply	Not apply	Not apply	Not apply	Not apply	0			0		1	NEGATIVE			0	0	1	1
1656	42	3	34	1	1	0	Not apply	Not apply	Not apply	Not apply	Not apply	1	1	0	0		1	DON’T KNOW			0	0	1	1
1657	47	3	37	1	1	0	Not apply	Not apply	Not apply	Not apply	Not apply	1	1	0	0		1	NEGATIVE			0	0	1	0
1658	27	1	30	1	0	0	Not apply	Not apply	Not apply	Not apply	Not apply	0			0		1	NEGATIVE			0	0	1	1
1659	35	2	50	1	0	0	Not apply	Not apply	Not apply	Not apply	Not apply	0			0		1	NEGATIVE			0	0	1	1
1660	23	1	45	1	0	0	Not apply	Not apply	Not apply	Not apply	Not apply	0			0		1	NEGATIVE			0	0	1	1
1661	27	1	20	1	0	0	Not apply	Not apply	Not apply	Not apply	Not apply	1	1	0	0		0				0	0	1	1
1662	23	1	12	1	0	0	Not apply	Not apply	Not apply	Not apply	Not apply	0			0		0				0	0	1	1
1663	35	2	48.2	1	0	0	Not apply	Not apply	Not apply	Not apply	Not apply	0			0		1	NEGATIVE			0	0	1	0
1664	28	1	29	1	0	0	Not apply	Not apply	Not apply	Not apply	Not apply	0			0		1	DON’T KNOW			0	0	1	1
1665	19	1	1	1	0	0	Not apply	Not apply	Not apply	Not apply	Not apply	0			0		0				0	0	1	1
1666	33	2	27	1	0	0	Not apply	Not apply	Not apply	Not apply	Not apply	1	1	0	0		0				0	0	1	1
1667	28	1	18	1	0	0	Not apply	Not apply	Not apply	Not apply	Not apply	0			0		1	NEGATIVE			0	0	1	0
1668	22	1	24	1	0	0	Not apply	Not apply	Not apply	Not apply	Not apply	0			0		0				0	0	1	0
1669	21	1	29	1	0	0	Not apply	Not apply	Not apply	Not apply	Not apply	0			0		0				0	0	1	1
1670	29	1	21	1	1	0	Not apply	Not apply	Not apply	Not apply	Not apply	1	1	0	0		1	DON’T KNOW			0	0	1	1
1671	37	2	108	2	1	0	Not apply	Not apply	Not apply	Not apply	Not apply	0			0		1	NEGATIVE			0	0	1	0
1672	23	1	53	1	1	0	Not apply	Not apply	Not apply	Not apply	Not apply	0			0		2	Not apply			0	0	1	1
1673	27	1	29	1	0	0	Not apply	Not apply	Not apply	Not apply	Not apply	1	1	0	0		0				0	0	1	1
1674	35	2	34	1	1	0	Not apply	Not apply	Not apply	Not apply	Not apply	0			0		0				0	0	1	0
1675	36	2	8	1	0	0	Not apply	Not apply	Not apply	Not apply	Not apply	0			0		0				0	0	1	1
1676	41	3	27	1	0	0	Not apply	Not apply	Not apply	Not apply	Not apply	1	1	0	0		1	DON’T KNOW			0	0	1	1
1677	27	1	24	1	0	0	Not apply	Not apply	Not apply	Not apply	Not apply	0			0		0				0	0	1	1
1678	31	2	14	1	1	0	Not apply	Not apply	Not apply	Not apply	Not apply	0			0		1	NEGATIVE			0	0	1	1
1679	31	2	48	1	0	0	Not apply	Not apply	Not apply	Not apply	Not apply	0			0		1	NEGATIVE			0	0	1	0
1680	26	1	24.7	1	0	0	Not apply	Not apply	Not apply	Not apply	Not apply	1	1	0	0		1	DON’T KNOW			0	0	1	1
1681	40	2	33	1	0	0	Not apply	Not apply	Not apply	Not apply	Not apply	0			0		1	NEGATIVE			0	0	1	0
1682	33	2	36	1	1	0	Not apply	Not apply	Not apply	Not apply	Not apply	1	1	0	0		2	Not apply			0	0	1	1
1683	32	2	33	1	0	0	Not apply	Not apply	Not apply	Not apply	Not apply	1	1	0	0		1	DON’T KNOW			0	0	1	1
1684	42	3	70	2	0	0	Not apply	Not apply	Not apply	Not apply	Not apply	1	1	0	0		1	NEGATIVE			0	0	1	1
1685	24	1	39	1	0	0	Not apply	Not apply	Not apply	Not apply	Not apply	1	1	0	0		1	NEGATIVE			0	0	1	0
1686	34	2	73	2	0	0	Not apply	Not apply	Not apply	Not apply	Not apply	0			0		1	NEGATIVE			0	0	1	0
1687	29	1	28	1	0	0	Not apply	Not apply	Not apply	Not apply	Not apply	0			0		0				0	0	1	1
1688	24	1	12	1	0	0	Not apply	Not apply	Not apply	Not apply	Not apply	0			0		1	NEGATIVE			0	0	1	1
1689	36	2	32	1	0	0	Not apply	Not apply	Not apply	Not apply	Not apply	0			0		1	NEGATIVE			0	0	1	1
1690	23	1	26	1	0	0	Not apply	Not apply	Not apply	Not apply	Not apply	1	1	0	0		0				0	0	1	1
1691	26	1	42	1	0	0	Not apply	Not apply	Not apply	Not apply	Not apply	1	0	1	0		0				0	0	1	0
1692	28	1	94	2	1	0	Not apply	Not apply	Not apply	Not apply	Not apply	1	1	0	0		1	NEGATIVE			0	0	1	1
1693	28	1	17	1	0	0	Not apply	Not apply	Not apply	Not apply	Not apply	0			0		0				0	0	1	1
1694	47	3	49	1	0	0	Not apply	Not apply	Not apply	Not apply	Not apply	0			0		0				0	0	1	1
1695	24	1	20	1	1	0	Not apply	Not apply	Not apply	Not apply	Not apply	0			0		2	Not apply			0	0	1	1
1696	43	3	96	2	0	0	Not apply	Not apply	Not apply	Not apply	Not apply	0			0		0				0	0	1	1
1697	29	1	15	1	0	0	Not apply	Not apply	Not apply	Not apply	Not apply	0			0		1	DON’T KNOW			0	0	1	1
1698	23	1	45	1	0	0	Not apply	Not apply	Not apply	Not apply	Not apply	0			0		0				0	0	1	0
1699	30	1	30	1	1	0	Not apply	Not apply	Not apply	Not apply	Not apply	0			0		0				0	0	1	1
1700	32	2	13	1	1	0	Not apply	Not apply	Not apply	Not apply	Not apply	0			0		0				0	0	1	1
1701	32	2	51	1	1	0	Not apply	Not apply	Not apply	Not apply	Not apply	0			0		1	NEGATIVE			0	0	1	1
1702	39	2	9	1	0	0	Not apply	Not apply	Not apply	Not apply	Not apply	0			0		0				0	0	1	1
1703	45	3	31	1	0	0	Not apply	Not apply	Not apply	Not apply	Not apply	0			0		0				0	0	1	0
1704	26	1	30	1	0	0	Not apply	Not apply	Not apply	Not apply	Not apply	0			0		1	NEGATIVE			0	0	1	0
1705	33	2	36	1	0	0	Not apply	Not apply	Not apply	Not apply	Not apply	0			0		0				0	0	1	1
1706	50	3	36	1	0	0	Not apply	Not apply	Not apply	Not apply	Not apply	0			0		1	NEGATIVE			0	0	1	0
1707	24	1	24	1	0	0	Not apply	Not apply	Not apply	Not apply	Not apply	0			0		0				0	0	1	1
1708	30	1	98	2	1	0	Not apply	Not apply	Not apply	Not apply	Not apply	1	1	0	0		1	NEGATIVE			0	0	1	1
1709	23	1	36	1	0	0	Not apply	Not apply	Not apply	Not apply	Not apply	1	1	0	0		0				0	0	1	1
1710	37	2	48	1	0	0	Not apply	Not apply	Not apply	Not apply	Not apply	0			0		0				0	0	1	1
1711	42	3	41	1	1	0	Not apply	Not apply	Not apply	Not apply	Not apply	0			0		0				0	0	1	1
1712	21	1	38	1	1	0	Not apply	Not apply	Not apply	Not apply	Not apply	0			0		0				0	0	1	1
1713	20	1	19	1	1	0	Not apply	Not apply	Not apply	Not apply	Not apply	0			0		1	NEGATIVE			0	0	1	1
1714	24	1	29	1	0	0	Not apply	Not apply	Not apply	Not apply	Not apply	0			0		1	NEGATIVE			0	0	1	0
1715	29	1	10.5	1	0	0	Not apply	Not apply	Not apply	Not apply	Not apply	0			0		0				0	0	1	0
1716	21	1	31	1	0	0	Not apply	Not apply	Not apply	Not apply	Not apply	0			0		0				0	0	1	1
1717	28	1	29	1	0	0	Not apply	Not apply	Not apply	Not apply	Not apply	0			0		1	DON’T KNOW			0	0	1	1
1718	28	1	16	1	0	0	Not apply	Not apply	Not apply	Not apply	Not apply	0			0		1	DON’T KNOW			0	0	1	0
1719	39	2	46	1	1	0	Not apply	Not apply	Not apply	Not apply	Not apply	1	1	0	0		1	NEGATIVE			0	0	1	1
1720	38	2	63	2	0	0	Not apply	Not apply	Not apply	Not apply	Not apply	0			0		0				0	0	1	1
1721	28	1	73	2	1	0	Not apply	Not apply	Not apply	Not apply	Not apply	0			0		1	NEGATIVE			0	0	0	No aplica
1722	22	1	38	1	0	0	Not apply	Not apply	Not apply	Not apply	Not apply	0			0		0				0	0	1	0
1723	22	1	36	1	0	0	Not apply	Not apply	Not apply	Not apply	Not apply	0			0		1	NEGATIVE			0	0	1	0
1724	31	2	37	1	1	0	Not apply	Not apply	Not apply	Not apply	Not apply	0			0		1	NEGATIVE			0	0	1	1
1725	33	2	40	1	1	0	Not apply	Not apply	Not apply	Not apply	Not apply	0			0		2	Not apply			0	0	1	0
1726	22	1	8	1	0	0	Not apply	Not apply	Not apply	Not apply	Not apply	0			0		0				0	0	1	1
1727	44	3	60	1	1	0	Not apply	Not apply	Not apply	Not apply	Not apply	1	1	0	0		0				0	0	1	1
1728	22	1	32	1	0	0	Not apply	Not apply	Not apply	Not apply	Not apply	1	1	0	0		0				0	0	1	1
1729	29	1	35	1	0	0	Not apply	Not apply	Not apply	Not apply	Not apply	1	1	0	0		2	Not apply			0	0	1	1
1730	33	2	36	1	0	0	Not apply	Not apply	Not apply	Not apply	Not apply	1	1	0	0		1	NEGATIVE			0	0	1	0
1731	22	1	7	1	1	0	Not apply	Not apply	Not apply	Not apply	Not apply	1	1	0	0		0				0	0	1	1
1732	32	2	31	1	1	0	Not apply	Not apply	Not apply	Not apply	Not apply	0			0		0				0	0	1	0
1733	41	3	49	1	0	0	Not apply	Not apply	Not apply	Not apply	Not apply	0			0		1	DON’T KNOW			0	0	1	1
1734	20	1	20	1	0	0	Not apply	Not apply	Not apply	Not apply	Not apply	1	1	0	0		0				0	0	1	1
1735	40	2	17	1	0	0	Not apply	Not apply	Not apply	Not apply	Not apply	0			0		1	NEGATIVE			0	0	1	0
1736	50	3	60	1	0	0	Not apply	Not apply	Not apply	Not apply	Not apply	0			0		0				0	0	1	1
1737	45	3	23	1	1	0	Not apply	Not apply	Not apply	Not apply	Not apply	0			0		1	NEGATIVE			0	0	1	1
1738	30	1	50	1	0	0	Not apply	Not apply	Not apply	Not apply	Not apply	0			0		0				0	0	1	1
1739	25	1	42	1	0	0	Not apply	Not apply	Not apply	Not apply	Not apply	1	1	1	0		0				0	0	1	1
1740	31	2	49	1	1	0	Not apply	Not apply	Not apply	Not apply	Not apply	0			0		1	NEGATIVE			0	0	1	1
1741	26	1	44	1	0	0	Not apply	Not apply	Not apply	Not apply	Not apply	0			0		1	NEGATIVE			0	0	1	1
1742	35	2	36	1	0	0	Not apply	Not apply	Not apply	Not apply	Not apply	1	1	0	0		1	DON’T KNOW			0	0	1	0
1743	41	1	104	1	0	0	Not apply	Not apply	Not apply	Not apply	Not apply	0			1	60	1	NEGATIVE			0	0	1	1
1744	22	1	13	1	0	0	Not apply	Not apply	Not apply	Not apply	Not apply	0			0		1	NEGATIVE			0	0	1	0
1745	25	1	37	1	1	0	Not apply	Not apply	Not apply	Not apply	Not apply	0			0		0				0	0	1	1
1746	33	2	36	1	1	0	Not apply	Not apply	Not apply	Not apply	Not apply	0			0		1	NEGATIVE			0	0	1	1
1747	26	1	32	1	0	0	Not apply	Not apply	Not apply	Not apply	Not apply	1	1	0	0		1	NEGATIVE			0	0	1	1
1748	25	1	49	1	0	0	Not apply	Not apply	Not apply	Not apply	Not apply	0			0		0				0	0	1	1
1749	36	2	37	1	1	0	Not apply	Not apply	Not apply	Not apply	Not apply	1	1	0	0		0				0	0	1	1
1750	34	2	21	1	0	0	Not apply	Not apply	Not apply	Not apply	Not apply	1	1	0	0		1	DON’T KNOW			0	0	1	1
1751	25	1	13	1	0	0	Not apply	Not apply	Not apply	Not apply	Not apply	0			0		0				0	0	0	No aplica
1752	27	1	49	1	0	0	Not apply	Not apply	Not apply	Not apply	Not apply	0			0		0				0	0	1	1
1753	49	3	37	1	0	0	Not apply	Not apply	Not apply	Not apply	Not apply	0			0		0				0	0	1	1
1754	27	1	14	1	0	0	Not apply	Not apply	Not apply	Not apply	Not apply	0			0		1	NEGATIVE			0	0	1	1
1755	41	3	25	1	0	0	Not apply	Not apply	Not apply	Not apply	Not apply	0			0		0				0	0	1	1
1756	33	2	104	2	1	0	Not apply	Not apply	Not apply	Not apply	Not apply	0			0		0				0	0	1	1
1757	19	1	17	1	0	0	Not apply	Not apply	Not apply	Not apply	Not apply	1	1	0	0		0				0	0	1	1
1758	46	3	30	1	1	0	Not apply	Not apply	Not apply	Not apply	Not apply	0			0		1	NEGATIVE			0	0	1	1
1759	21	1	10	1	0	0	Not apply	Not apply	Not apply	Not apply	Not apply	0			0		1	NEGATIVE			0	0	1	1
1760	35	2	15.7	1	0	0	Not apply	Not apply	Not apply	Not apply	Not apply	0			0		0				0	0	1	0
1761	30	1	33	1	0	0	Not apply	Not apply	Not apply	Not apply	Not apply	0			0		0				0	0	1	1
1762	44	3	96	2	0	0	Not apply	Not apply	Not apply	Not apply	Not apply	0			0		2	Not apply			0	0	1	1
1763	28	1	31	1	0	0	Not apply	Not apply	Not apply	Not apply	Not apply	1	1	0	0		1	DON’T KNOW			0	0	0	No aplica
1764	30	1	84	2	1	0	Not apply	Not apply	Not apply	Not apply	Not apply	0			0		1	NEGATIVE			0	0	1	1
1765	31	2	16.7	1	1	0	Not apply	Not apply	Not apply	Not apply	Not apply	0			0		0				0	0	0	No aplica
1766	21	1	41	1	1	0	Not apply	Not apply	Not apply	Not apply	Not apply	0			0		0				0	0	1	0
1767	33	2	116	2	0	0	Not apply	Not apply	Not apply	Not apply	Not apply	1	1	0	0		1	NEGATIVE			0	0	1	1
1768	34	2	50	1	0	0	Not apply	Not apply	Not apply	Not apply	Not apply	0			0		0				0	0	1	0
1769	27	1	39	1	0	0	Not apply	Not apply	Not apply	Not apply	Not apply	0			0		1	NEGATIVE			0	0	1	1
1770	35	2	24	1	0	0	Not apply	Not apply	Not apply	Not apply	Not apply	0			0		1	DON’T KNOW			0	0	1	1
1771	41	3	35	1	0	0	Not apply	Not apply	Not apply	Not apply	Not apply	0			0		0				0	0	1	1
1772	28	1	11	1	0	0	Not apply	Not apply	Not apply	Not apply	Not apply	0			0		0				0	0	1	1
1773	29	1	35	1	1	0	Not apply	Not apply	Not apply	Not apply	Not apply	1	1	0	0		1	NEGATIVE			0	0	1	0
1774	39	2	17	1	1	0	Not apply	Not apply	Not apply	Not apply	Not apply	0			0		1	NEGATIVE			0	0	1	1
1775	22	1	34	1	0	0	Not apply	Not apply	Not apply	Not apply	Not apply	1	1	0	0		0				0	0	1	1
1776	35	2	36	1	0	0	Not apply	Not apply	Not apply	Not apply	Not apply	1	1	0	0		1	NEGATIVE			0	0	1	1
1777	52	4	48	1	0	0	Not apply	Not apply	Not apply	Not apply	Not apply	0			0		0				0	0	1	1
1778	31	2	100	2	0	0	Not apply	Not apply	Not apply	Not apply	Not apply	0			0		0				0	0	1	1
1779	25	1	42	1	0	0	Not apply	Not apply	Not apply	Not apply	Not apply	0			0		1	DON’T KNOW			0	0	1	0
1780	47	3	32	1	0	0	Not apply	Not apply	Not apply	Not apply	Not apply	0			0		1	NEGATIVE			0	0	1	0
1781	28	1	54	1	1	0	Not apply	Not apply	Not apply	Not apply	Not apply	0			0		1	NEGATIVE			0	0	1	1
1782	27	1	84	2	0	0	Not apply	Not apply	Not apply	Not apply	Not apply	0			0		0				0	0	1	1
1783	25	1	38	1	0	0	Not apply	Not apply	Not apply	Not apply	Not apply	1	1	0	0		1	NEGATIVE			0	0	1	1
1784	22	1	48	1	1	0	Not apply	Not apply	Not apply	Not apply	Not apply	0			0		1	NEGATIVE			0	0	1	0
1785	41	3	54	1	0	0	Not apply	Not apply	Not apply	Not apply	Not apply	1	1	0	0		1	NEGATIVE			0	0	0	No aplica
1786	43	3	36	1	0	0	Not apply	Not apply	Not apply	Not apply	Not apply	0			0		0				0	0	1	1
1787	20	1	9	1	0	0	Not apply	Not apply	Not apply	Not apply	Not apply	0			0		0				0	0	0	No aplica
1788	30	1	34	1	1	0	Not apply	Not apply	Not apply	Not apply	Not apply	0			0		0				0	0	1	1
1789	22	1	11	1	0	0	Not apply	Not apply	Not apply	Not apply	Not apply	0			0		0				0	0	1	1
1790	23	1	41	1	1	0	Not apply	Not apply	Not apply	Not apply	Not apply	1	1	0	0		0				0	0	1	1
1791	28	1	96	2	0	0	Not apply	Not apply	Not apply	Not apply	Not apply	0			0		0				0	0	1	1
1792	31	2	92	2	0	0	Not apply	Not apply	Not apply	Not apply	Not apply	0			0		0				0	0	1	1
1793	46	3	14	1	0	0	Not apply	Not apply	Not apply	Not apply	Not apply	0			0		0				0	0	1	1
1794	38	2	65	2	0	0	Not apply	Not apply	Not apply	Not apply	Not apply	0			0		1	DON’T KNOW			0	0	1	1
1795	26	1	44	1	0	0	Not apply	Not apply	Not apply	Not apply	Not apply	1	1	1	0		1	DON’T KNOW			0	0	1	1
1796	24	1	10	1	0	0	Not apply	Not apply	Not apply	Not apply	Not apply	0			0		0				0	0	1	0
1797	29	1	42	1	0	0	Not apply	Not apply	Not apply	Not apply	Not apply	0			0		0				0	0	1	1
1798	38	2	45	1	1	0	Not apply	Not apply	Not apply	Not apply	Not apply	0			0		0				0	0	0	No aplica
1799	33	2	36	1	1	0	Not apply	Not apply	Not apply	Not apply	Not apply	1	1	0	0		1	NEGATIVE			0	0	1	0
1800	26	1	12	1	0	0	Not apply	Not apply	Not apply	Not apply	Not apply	0			0		0				0	0	1	0
1801	29	1	48	1	0	0	Not apply	Not apply	Not apply	Not apply	Not apply	0			0		1	NEGATIVE			0	0	1	1
1802	27	1	47	1	0	0	Not apply	Not apply	Not apply	Not apply	Not apply	1	1	0	0		1	NEGATIVE			0	0	1	1
1803	27	1	41	1	0	0	Not apply	Not apply	Not apply	Not apply	Not apply	1	1	0	0		1	DON’T KNOW			0	0	1	1
1804	38	2	72	2	0	0	Not apply	Not apply	Not apply	Not apply	Not apply	0			0		1	NEGATIVE			0	0	1	0
1805	24	1	45	1	1	0	Not apply	Not apply	Not apply	Not apply	Not apply	0			0		1	NEGATIVE			0	0	1	1
1806	38	2	98	2	1	0	Not apply	Not apply	Not apply	Not apply	Not apply	1	1	0	0		0				0	0	1	1
1807	49	3	39	1	0	0	Not apply	Not apply	Not apply	Not apply	Not apply	0			0		1	NEGATIVE			0	0	1	1
1808	21	1	38	1	0	0	Not apply	Not apply	Not apply	Not apply	Not apply	0			0		1	NEGATIVE			0	0	1	1
1809	22	1	30	1	0	0	Not apply	Not apply	Not apply	Not apply	Not apply	0			0		0				0	0	1	1
1810	35	2	40	1	0	0	Not apply	Not apply	Not apply	Not apply	Not apply	0			0		0				0	0	1	1
1811	50	3	36	1	0	0	Not apply	Not apply	Not apply	Not apply	Not apply	0			0		1	NEGATIVE			0	0	1	1
1812	20	1	9	1	0	0	Not apply	Not apply	Not apply	Not apply	Not apply	0			0		0				0	0	1	0
1813	32	2	35	1	0	0	Not apply	Not apply	Not apply	Not apply	Not apply	0			0		0				0	0	1	1
1814	30	1	30	1	1	0	Not apply	Not apply	Not apply	Not apply	Not apply	0			0		0				0	0	1	0
1815	24	1	53	1	0	0	Not apply	Not apply	Not apply	Not apply	Not apply	0			0		1	NEGATIVE			0	0	1	1
1816	34	2	36	1	0	0	Not apply	Not apply	Not apply	Not apply	Not apply	1	1	0	0		1	NEGATIVE			0	0	1	1
1817	25	1	66	2	0	0	Not apply	Not apply	Not apply	Not apply	Not apply	0			0		0				0	0	1	1
1818	25	1	29	1	0	0	Not apply	Not apply	Not apply	Not apply	Not apply	0			0		0				0	0	1	1
1819	31	2	30	1	0	0	Not apply	Not apply	Not apply	Not apply	Not apply	0			0		0				0	0	1	1
1820	22	1	44	1	0	0	Not apply	Not apply	Not apply	Not apply	Not apply	0			0		1	NEGATIVE			0	0	1	1
1821	34	2	30	1	0	0	Not apply	Not apply	Not apply	Not apply	Not apply	0			0		1	NEGATIVE			0	0	1	1
1822	48	3	38	1	0	0	Not apply	Not apply	Not apply	Not apply	Not apply	0			0		0				0	0	1	0
1823	28	1	85	2	0	0	Not apply	Not apply	Not apply	Not apply	Not apply	0			0		1	NEGATIVE			0	0	1	1
1824	24	1	32	1	0	0	Not apply	Not apply	Not apply	Not apply	Not apply	0			0		1	DON’T KNOW			0	0	1	0
1825	44	3	6.8	1	0	0	Not apply	Not apply	Not apply	Not apply	Not apply	0			0		0				0	0	1	0
1826	22	1	36	1	0	0	Not apply	Not apply	Not apply	Not apply	Not apply	0			0		0				0	0	1	1
1827	46	3	30	1	1	0	Not apply	Not apply	Not apply	Not apply	Not apply	0			0		1	DON’T KNOW			0	0	1	1
1828	37	2	18	1	1	0	Not apply	Not apply	Not apply	Not apply	Not apply	1	1	0	0		1	NEGATIVE			0	0	1	0
1829	23	1	30	1	0	0	Not apply	Not apply	Not apply	Not apply	Not apply	0			0		0				0	0	1	1
1830	36	2	42	1	0	0	Not apply	Not apply	Not apply	Not apply	Not apply	1	1	0	0		1	NEGATIVE			0	0	1	1
1831	29	1	40	1	1	0	Not apply	Not apply	Not apply	Not apply	Not apply	0			0		0				0	0	1	1
1832	21	1	32	1	0	0	Not apply	Not apply	Not apply	Not apply	Not apply	0			0		0				0	0	1	1
1833	21	1	26	1	0	0	Not apply	Not apply	Not apply	Not apply	Not apply	0			0		1	NEGATIVE			0	0	1	0
1834	28	1	23	1	0	0	Not apply	Not apply	Not apply	Not apply	Not apply	0			0		1	NEGATIVE			0	0	1	1
1835	51	4	39	1	0	0	Not apply	Not apply	Not apply	Not apply	Not apply	0			0		1	NEGATIVE			0	0	1	0
1836	23	1	44	1	0	0	Not apply	Not apply	Not apply	Not apply	Not apply	0			0		0				0	0	1	0
1837	37	2	60	1	0	0	Not apply	Not apply	Not apply	Not apply	Not apply	1	1	0	0		1	NEGATIVE			0	0	1	0
1838	32	2	25	1	0	0	Not apply	Not apply	Not apply	Not apply	Not apply	0			0		1	DON’T KNOW			0	0	1	0
1839	30	1	76	2	0	0	Not apply	Not apply	Not apply	Not apply	Not apply	0			0		1	NEGATIVE			0	0	1	1
1840	33	2	48	1	0	0	Not apply	Not apply	Not apply	Not apply	Not apply	0			0		1	NEGATIVE			0	0	1	1
1841	30	1	26	1	0	0	Not apply	Not apply	Not apply	Not apply	Not apply	0			0		1	NEGATIVE			0	0	1	0
1842	20	1	33	1	0	0	Not apply	Not apply	Not apply	Not apply	Not apply	1	1	0	0		1	NEGATIVE			0	0	1	1
1843	26	1	40	1	0	0	Not apply	Not apply	Not apply	Not apply	Not apply	0			0		1	NEGATIVE			0	0	1	1
1844	28	1	18	1	1	0	Not apply	Not apply	Not apply	Not apply	Not apply	0			0		0				0	0	1	1
1845	20	1	29	1	0	0	Not apply	Not apply	Not apply	Not apply	Not apply	0			0		0				0	0	1	0
1846	34	2	78	2	0	0	Not apply	Not apply	Not apply	Not apply	Not apply	0			0		1	NEGATIVE			0	0	1	1
1847	37	2	52	1	0	0	Not apply	Not apply	Not apply	Not apply	Not apply	0			0		1	NEGATIVE			0	0	1	1
1848	23	1	24	1	0	0	Not apply	Not apply	Not apply	Not apply	Not apply	0			0		0				0	0	1	1
1849	24	1	35	1	1	0	Not apply	Not apply	Not apply	Not apply	Not apply	0			0		0				0	0	1	1
1850	40	2	72	2	0	0	Not apply	Not apply	Not apply	Not apply	Not apply	0			0		1	NEGATIVE			0	0	1	1
1851	32	2	67	2	0	0	Not apply	Not apply	Not apply	Not apply	Not apply	0			0		1	NEGATIVE			0	0	1	0
1852	26	1	56	1	0	0	Not apply	Not apply	Not apply	Not apply	Not apply	0			0		0				0	0	1	1
1853	22	1	33	1	0	0	Not apply	Not apply	Not apply	Not apply	Not apply	0			0		1	DON’T KNOW			0	0	1	1
1854	31	2	23	1	0	0	Not apply	Not apply	Not apply	Not apply	Not apply	1	1	0	0		1	NEGATIVE			0	0	1	0
1855	29	1	23	1	1	0	Not apply	Not apply	Not apply	Not apply	Not apply	1	1	0	0		0				0	0	1	1
1856	65	4	49	1	0	0	Not apply	Not apply	Not apply	Not apply	Not apply	0			0		1	NEGATIVE			0	0	1	1
1857	24	1	36	1	0	0	Not apply	Not apply	Not apply	Not apply	Not apply	0			0		0				0	0	1	1
1858	24	1	51	1	0	0	Not apply	Not apply	Not apply	Not apply	Not apply	0			0		0				0	0	1	1
1859	22	1	35	1	0	0	Not apply	Not apply	Not apply	Not apply	Not apply	0			0		0				0	0	1	1
1860	27	1	40	1	0	0	Not apply	Not apply	Not apply	Not apply	Not apply	0			0		1	NEGATIVE			0	0	1	1
1861	34	2	27	1	1	0	Not apply	Not apply	Not apply	Not apply	Not apply	1	1	0	0		1	NEGATIVE			0	0	1	1
1862	29	1	40	1	0	0	Not apply	Not apply	Not apply	Not apply	Not apply	0			0		0				0	0	1	0
1863	28	1	67	2	0	0	Not apply	Not apply	Not apply	Not apply	Not apply	0			0		0				0	0	1	1
1864	44	3	53	1	0	0	Not apply	Not apply	Not apply	Not apply	Not apply	0			0		0				0	0	1	1
1865	32	2	60	1	1	0	Not apply	Not apply	Not apply	Not apply	Not apply	1	1	0	0		1	DON’T KNOW			0	0	1	1
1866	33	2	60	1	0	0	Not apply	Not apply	Not apply	Not apply	Not apply	1	1	0	0		1	NEGATIVE			0	0	1	0
1867	26	1	42	1	1	0	Not apply	Not apply	Not apply	Not apply	Not apply	1	1	0	0		0				0	0	1	1
1868	31	2	16	1	0	0	Not apply	Not apply	Not apply	Not apply	Not apply	0			0		1	NEGATIVE			0	0	1	1
1869	32	2	18	1	1	0	Not apply	Not apply	Not apply	Not apply	Not apply	0			0		1	NEGATIVE			0	0	1	1
1870	46	3	41	1	1	0	Not apply	Not apply	Not apply	Not apply	Not apply	1	1	0	0		1	NEGATIVE			0	0	1	0
1871	33	2	46	1	0	0	Not apply	Not apply	Not apply	Not apply	Not apply	0			0		0				0	0	1	1
1872	35	2	41	1	0	0	Not apply	Not apply	Not apply	Not apply	Not apply	0			0		1	NEGATIVE			0	0	1	1
1873	22	1	48	1	0	0	Not apply	Not apply	Not apply	Not apply	Not apply	0			0		0				0	0	1	1
1874	22	1	48	1	0	0	Not apply	Not apply	Not apply	Not apply	Not apply	1	1	0	0		0				0	0	1	0
1875	26	1	21	1	0	0	Not apply	Not apply	Not apply	Not apply	Not apply	1	1	0	0		0				0	0	1	1
1876	24	1	37	1	0	0	Not apply	Not apply	Not apply	Not apply	Not apply	0			0		1	NEGATIVE			0	0	1	1
1877	32	2	57	1	1	0	Not apply	Not apply	Not apply	Not apply	Not apply	1	1	0	0		1	NEGATIVE			0	0	1	1
1878	36	2	58	1	1	0	Not apply	Not apply	Not apply	Not apply	Not apply	1	1	0	0		1	NEGATIVE			0	0	1	0
1879	25	1	32	1	0	0	Not apply	Not apply	Not apply	Not apply	Not apply	0			0		0				0	0	1	1
1880	33	2	164	3	0	0	Not apply	Not apply	Not apply	Not apply	Not apply	0			0		1	NEGATIVE			0	0	1	1
1881	22	1	40	1	0	0	Not apply	Not apply	Not apply	Not apply	Not apply	0			0		0				0	0	1	1
1882	50	3	144	3	1	0	Not apply	Not apply	Not apply	Not apply	Not apply	0			0		1	NEGATIVE			0	0	1	1
1883	39	2	41	1	0	0	Not apply	Not apply	Not apply	Not apply	Not apply	0			0		1	NEGATIVE			0	0	1	1
1884	26	1	16	1	0	0	Not apply	Not apply	Not apply	Not apply	Not apply	0			0		0				0	0	1	1
1885	29	1	104	2	0	0	Not apply	Not apply	Not apply	Not apply	Not apply	1	1	0	0		0				0	0	1	1
1886	44	3	25	1	0	0	Not apply	Not apply	Not apply	Not apply	Not apply	0			0		0				0	0	1	1
1887	36	2	70	2	1	0	Not apply	Not apply	Not apply	Not apply	Not apply	1	1	0	0		1	NEGATIVE			0	0	1	1
1888	30	1	20	1	0	0	Not apply	Not apply	Not apply	Not apply	Not apply	1	1	0	0		0				0	0	1	1
1889	40	2	36	1	1	0	Not apply	Not apply	Not apply	Not apply	Not apply	0			0		1	NEGATIVE			0	0	1	1
1890	21	1	10	1	0	0	Not apply	Not apply	Not apply	Not apply	Not apply	0			0		0				0	0	1	1
1891	27	1	39	1	0	0	Not apply	Not apply	Not apply	Not apply	Not apply	0			0		1	NEGATIVE			0	0	1	1
1892	33	2	114	2	1	0	Not apply	Not apply	Not apply	Not apply	Not apply	0			0		2	Not apply			0	0	1	1
1893	25	1	31	1	0	0	Not apply	Not apply	Not apply	Not apply	Not apply	1	1	0	0		1	DON’T KNOW			0	0	1	1
1894	59	4	27	1	1	0	Not apply	Not apply	Not apply	Not apply	Not apply	1	1	0	0		0				0	0	1	1
1895	49	3	98	2	1	0	Not apply	Not apply	Not apply	Not apply	Not apply	0			0		0				0	0	1	0
1896	29	1	76	2	0	0	Not apply	Not apply	Not apply	Not apply	Not apply	1	1	0	0		1	NEGATIVE			0	0	1	1
1897	36	2	38	1	0	0	Not apply	Not apply	Not apply	Not apply	Not apply	1	1	0	0		1	NEGATIVE			0	0	1	1
1898	23	1	45	1	0	0	Not apply	Not apply	Not apply	Not apply	Not apply	1	1	0	0		1	NEGATIVE			0	0	1	0
1899	23	1	18	1	0	0	Not apply	Not apply	Not apply	Not apply	Not apply	0			0		2	Not apply			0	0	1	1
1900	30	1	44	1	1	0	Not apply	Not apply	Not apply	Not apply	Not apply	1	1	0	0		1	NEGATIVE			0	0	1	1
1901	27	1	41	1	0	0	Not apply	Not apply	Not apply	Not apply	Not apply	0			0		1	DON’T KNOW			0	0	1	1
1902	25	1	60	1	0	0	Not apply	Not apply	Not apply	Not apply	Not apply	0			0		2	Not apply			0	0	1	1
1903	24	1	35	1	0	0	Not apply	Not apply	Not apply	Not apply	Not apply	0			0		0				0	0	1	1
1904	32	2	39	1	1	0	Not apply	Not apply	Not apply	Not apply	Not apply	1	1	0	0		0				0	0	1	1
1905	47	3	37	1	0	0	Not apply	Not apply	Not apply	Not apply	Not apply	0			0		0				0	0	1	0
1906	32	2	48	1	0	0	Not apply	Not apply	Not apply	Not apply	Not apply	0			0		1	NEGATIVE			0	0	1	1
1907	27	1	27	1	1	0	Not apply	Not apply	Not apply	Not apply	Not apply	1	1	0	0		1	NEGATIVE			0	0	1	1
1908	23	1	46	1	0	0	Not apply	Not apply	Not apply	Not apply	Not apply	1	1	0	0		0				0	0	1	1
1909	48	3	24	1	1	0	Not apply	Not apply	Not apply	Not apply	Not apply	0			0		1	NEGATIVE			0	0	1	1
1910	50	3	23	1	1	0	Not apply	Not apply	Not apply	Not apply	Not apply	1	1	0	0		1	NEGATIVE			0	0	1	1
1911	27	1	42	1	0	0	Not apply	Not apply	Not apply	Not apply	Not apply	0			0		0				0	0	1	1
1912	24	1	55	1	0	0	Not apply	Not apply	Not apply	Not apply	Not apply	1	1	0	0		1	NEGATIVE			0	0	1	1
1913	22	1	30	1	0	0	Not apply	Not apply	Not apply	Not apply	Not apply	0			0		0				0	0	1	1
1914	44	3	37	1	0	0	Not apply	Not apply	Not apply	Not apply	Not apply	1	1	0	0		2	Not apply			0	0	1	1
1915	25	1	25	1	1	0	Not apply	Not apply	Not apply	Not apply	Not apply	0			0		0				0	0	1	0
1916	30	1	28	1	1	0	Not apply	Not apply	Not apply	Not apply	Not apply	1	1	0	0		0				0	0	1	1
1917	46	3	15	1	0	0	Not apply	Not apply	Not apply	Not apply	Not apply	1	1	0	0		0				0	0	1	1
1918	41	3	27	1	0	0	Not apply	Not apply	Not apply	Not apply	Not apply	0			0		0				0	0	1	1
1919	22	1	36	1	0	0	Not apply	Not apply	Not apply	Not apply	Not apply	1	1	0	0		0				0	0	1	0
1920	27	1	22	1	0	0	Not apply	Not apply	Not apply	Not apply	Not apply	1	1	0	0		0				0	0	0	No aplica
1921	26	1	27	1	1	0	Not apply	Not apply	Not apply	Not apply	Not apply	0			0		0				0	0	1	1
1922	39	2	36	1	0	0	Not apply	Not apply	Not apply	Not apply	Not apply	0			0		0				0	0	1	1
1923	42	3	24	1	0	0	Not apply	Not apply	Not apply	Not apply	Not apply	1	1	0	0		1	DON’T KNOW			0	0	1	1
1924	27	1	48	1	0	0	Not apply	Not apply	Not apply	Not apply	Not apply	1	1	0	0		1	NEGATIVE			0	0	1	1
1925	55	4	10	1	1	0	Not apply	Not apply	Not apply	Not apply	Not apply	1	0	1	0		0				0	0	1	1
1926	46	3	36	1	1	0	Not apply	Not apply	Not apply	Not apply	Not apply	1	1	0	0		0				0	0	1	1
1927	27	1	19	1	0	0	Not apply	Not apply	Not apply	Not apply	Not apply	1	1	0	0		0				0	0	1	1
1928	23	1	10	1	1	0	Not apply	Not apply	Not apply	Not apply	Not apply	1	1	0	0		1	NEGATIVE			0	0	1	1
1929	44	3	40	1	0	0	Not apply	Not apply	Not apply	Not apply	Not apply	0			0		1	NEGATIVE			0	0	1	1
1930	42	3	36	1	1	0	Not apply	Not apply	Not apply	Not apply	Not apply	1	1	0	0		1	NEGATIVE			0	0	1	1
1931	26	1	48	1	1	0	Not apply	Not apply	Not apply	Not apply	Not apply	1	1	0	0		1	NEGATIVE			0	0	1	1
1932	26	1	27	1	0	0	Not apply	Not apply	Not apply	Not apply	Not apply	1	1	0	0		0				0	0	1	1
1933	26	1	22	1	0	0	Not apply	Not apply	Not apply	Not apply	Not apply	1	1	0	0		0				0	0	1	1
1934	27	1	26	1	0	0	Not apply	Not apply	Not apply	Not apply	Not apply	1	1	0	0		1	DON’T KNOW			0	0	1	1
1935	28	1	99	2	1	0	Not apply	Not apply	Not apply	Not apply	Not apply	1	1	0	0		1	NEGATIVE			0	0	1	1
1936	21	1	27	1	0	0	Not apply	Not apply	Not apply	Not apply	Not apply	1	1	0	0		0				0	0	1	1
1937	38	2	10	1	1	0	Not apply	Not apply	Not apply	Not apply	Not apply	0			1	18	0				0	0	1	1
1938	27	1	27	1	0	0	Not apply	Not apply	Not apply	Not apply	Not apply	0			0		0				0	0	1	1
1939	24	1	35	1	0	0	Not apply	Not apply	Not apply	Not apply	Not apply	0			0		2	Not apply			0	0	1	0
1940	23	1	26	1	0	0	Not apply	Not apply	Not apply	Not apply	Not apply	0			0		0				0	0	1	1
1941	34	2	35	1	1	0	Not apply	Not apply	Not apply	Not apply	Not apply	1	1	0	0		0				0	0	1	1
1942	21	1	7	1	0	0	Not apply	Not apply	Not apply	Not apply	Not apply	0			0		0				0	0	1	1
1943	34	2	25	1	0	0	Not apply	Not apply	Not apply	Not apply	Not apply	1	1	0	0		0				0	0	1	1
1944	45	3	16	1	0	0	Not apply	Not apply	Not apply	Not apply	Not apply	0			0		1	NEGATIVE			0	0	1	0
1945	29	1	42	1	1	0	Not apply	Not apply	Not apply	Not apply	Not apply	1	1	0	0		1	NEGATIVE			0	0	1	0
1946	25	1	38	1	0	0	Not apply	Not apply	Not apply	Not apply	Not apply	0			0		0				0	0	1	1
1947	29	1	38	1	0	0	Not apply	Not apply	Not apply	Not apply	Not apply	1	1	0	0		0				0	0	1	1
1948	26	1	42	1	0	0	Not apply	Not apply	Not apply	Not apply	Not apply	0			0		0				0	0	1	0
1949	33	2	32	1	1	0	Not apply	Not apply	Not apply	Not apply	Not apply	1	1	0	0		1	DON’T KNOW			0	0	1	1
1950	20	1	18	1	0	0	Not apply	Not apply	Not apply	Not apply	Not apply	1	1	0	0		0				0	0	1	1
1951	26	1	12	1	1	0	Not apply	Not apply	Not apply	Not apply	Not apply	0			0		0				0	0	1	0
1952	24	1	23	1	0	0	Not apply	Not apply	Not apply	Not apply	Not apply	0			0		0				0	0	1	1
1953	25	1	24	1	1	0	Not apply	Not apply	Not apply	Not apply	Not apply	1	1	0	0		1	NEGATIVE			0	0	1	0
1954	49	3	20	1	0	0	Not apply	Not apply	Not apply	Not apply	Not apply	0			0		0				0	0	1	1
1955	40	2	18	1	1	0	Not apply	Not apply	Not apply	Not apply	Not apply	1	1	0	0		1	DON’T KNOW			0	0	1	1
1956	22	1	19	1	0	0	Not apply	Not apply	Not apply	Not apply	Not apply	0			0		0				0	0	1	1
1957	40	2	50	1	1	0	Not apply	Not apply	Not apply	Not apply	Not apply	0			0		1	NEGATIVE			0	0	1	1
1958	42	3	37	1	0	0	Not apply	Not apply	Not apply	Not apply	Not apply	0			0		0				0	0	1	1
1959	40	2	51	1	0	0	Not apply	Not apply	Not apply	Not apply	Not apply	1	1	0	0		0				0	0	1	1
1960	23	1	19	1	0	0	Not apply	Not apply	Not apply	Not apply	Not apply	1	1	0	0		1	DON’T KNOW			0	0	1	1
1961	36	2	36	1	0	0	Not apply	Not apply	Not apply	Not apply	Not apply	1	1	0	0		1	NEGATIVE			0	0	1	1
1962	21	1	31	1	0	0	Not apply	Not apply	Not apply	Not apply	Not apply	1	1	0	0		0				0	0	1	1
1963	27	1	46	1	0	0	Not apply	Not apply	Not apply	Not apply	Not apply	0			0		1	NEGATIVE			0	0	1	1
1964	21	1	27	1	0	0	Not apply	Not apply	Not apply	Not apply	Not apply	1	1	0	0		0				0	0	1	1
1965	42	3	41	1	0	0	Not apply	Not apply	Not apply	Not apply	Not apply	1	1	0	0		0				0	0	1	1
1966	30	1	52	1	0	0	Not apply	Not apply	Not apply	Not apply	Not apply	0			0		1	NEGATIVE			0	0	1	1
1967	29	1	41	1	0	0	Not apply	Not apply	Not apply	Not apply	Not apply	1	1	0	0		1	DON’T KNOW			0	0	1	1
1968	37	2	30	1	0	0	Not apply	Not apply	Not apply	Not apply	Not apply	1	1	0	0		0				0	0	1	1
1969	31	2	41	1	0	0	Not apply	Not apply	Not apply	Not apply	Not apply	0			0		0				0	0	1	1
1970	38	2	14	1	1	0	Not apply	Not apply	Not apply	Not apply	Not apply	1	1	0	0		0				0	0	1	1
1971	25	1	61	2	0	0	Not apply	Not apply	Not apply	Not apply	Not apply	1	1	0	0		0				0	0	1	1
1972	37	2	34	1	0	0	Not apply	Not apply	Not apply	Not apply	Not apply	1	1	0	0		1	NEGATIVE			0	0	1	1
1973	20	1	25	1	0	0	Not apply	Not apply	Not apply	Not apply	Not apply	0			0		0				0	0	1	1
1974	40	2	19	1	0	0	Not apply	Not apply	Not apply	Not apply	Not apply	0			0		0				0	0	1	1
1975	21	1	16	1	0	0	Not apply	Not apply	Not apply	Not apply	Not apply	0			0		0				0	0	1	1
1976	21	1	23	1	0	0	Not apply	Not apply	Not apply	Not apply	Not apply	1	1	0	0		0				0	0	1	0
1977	33	2	29	1	0	0	Not apply	Not apply	Not apply	Not apply	Not apply	1	1	0	0		0				0	0	1	1
1978	26	1	36	1	0	0	Not apply	Not apply	Not apply	Not apply	Not apply	0			0		0				0	0	1	1
1979	37	2	25	1	0	0	Not apply	Not apply	Not apply	Not apply	Not apply	0			0		0				0	0	1	1
1980	26	1	38	1	0	0	Not apply	Not apply	Not apply	Not apply	Not apply	1	1	0	0		0				0	0	1	1
1981	29	1	37	1	0	0	Not apply	Not apply	Not apply	Not apply	Not apply	0			0		1	NEGATIVE			0	0	1	0
1982	22	1	43	1	0	0	Not apply	Not apply	Not apply	Not apply	Not apply	0			0		0				0	0	1	1
1983	23	1	20	1	0	0	Not apply	Not apply	Not apply	Not apply	Not apply	1	1	0	0		1	NEGATIVE			0	0	1	1
1984	24	1	24	1	1	0	Not apply	Not apply	Not apply	Not apply	Not apply	0			0		1	NEGATIVE			0	0	1	0
1985	21	1	37	1	1	0	Not apply	Not apply	Not apply	Not apply	Not apply	1	1	0	0		0				0	0	1	1
1986	38	2	35	1	0	0	Not apply	Not apply	Not apply	Not apply	Not apply	1	1	0	0		0				0	0	1	1
1987	30	1	20	1	1	0	Not apply	Not apply	Not apply	Not apply	Not apply	0			0		0				0	0	1	1
1988	45	3	21	1	0	0	Not apply	Not apply	Not apply	Not apply	Not apply	1	0	1	0		0				0	0	1	1
1989	26	1	16	1	1	0	Not apply	Not apply	Not apply	Not apply	Not apply	1	1	0	0		0				0	0	0	No aplica
1990	39	2	22	1	0	0	Not apply	Not apply	Not apply	Not apply	Not apply	1	1	0	0		1	NEGATIVE			0	0	1	1
1991	32	2	56	1	0	0	Not apply	Not apply	Not apply	Not apply	Not apply	0			0		1	NEGATIVE			0	0	1	1
1992	27	1	56	1	0	0	Not apply	Not apply	Not apply	Not apply	Not apply	1	1	0	0		0				0	0	1	0
1993	27	1	28	1	0	0	Not apply	Not apply	Not apply	Not apply	Not apply	1	1	0	0		1	DON’T KNOW			0	0	0	No aplica
1994	23	1	15	1	0	0	Not apply	Not apply	Not apply	Not apply	Not apply	0			0		0				0	0	1	1
1995	45	1	44	1	0	0	Not apply	Not apply	Not apply	Not apply	Not apply	1	1	0	1	7	0				0	0	0	No aplica
1996	25	1	29	1	1	0	Not apply	Not apply	Not apply	Not apply	Not apply	0			0		1	NEGATIVE			0	0	1	1
1997	49	3	41	1	1	0	Not apply	Not apply	Not apply	Not apply	Not apply	0			0		1	NEGATIVE			0	0	1	1
1998	28	1	20	1	1	0	Not apply	Not apply	Not apply	Not apply	Not apply	1	1	0	0		1	DON’T KNOW			0	0	1	1
1999	53	4	12.9	1	0	0	Not apply	Not apply	Not apply	Not apply	Not apply	1	1	0	0		1	NEGATIVE			0	0	1	1
[truncated: 21 more rows]
[truncated: 9 more columns]

## Sheet: Sheet2
	Contacto TB		Interno total	Vistante/familiar	Anter de reclusion	Adentro y afuera
	No	978
	SI	697	669	17	20
	No sabe	345
	Total	2020
	No o No sabe	1323
PPD+	Contact TB case	475
	Total con interno	453
	Interni y afuera	4
